# Supplementary material for: Taxonomic study of the genus Macquartia Robineau-Desvoidy (Diptera, Tachinidae) from China
Source: Biodivers Data J. 2023 Oct 19;11:e106273. doi: 10.3897/BDJ.11.e106273 (PMC10612116; doi:10.3897/BDJ.11.e106273)
Supplement: XML Treatment for Macquartia [file BDJ.11.e106273-treatment1.xml]

<!DOCTYPE tp:taxon-treatment
  PUBLIC "-//TaxonX//DTD Taxonomic Treatment Publishing DTD v0 20100105//EN" "tax-treatment-NSO.dtd">
<tp:taxon-treatment xmlns:tp="http://www.plazi.org/taxpub"><tp:treatment-meta><mixed-citation publication-type="journal"><person-group><name><surname>Zhang</surname><given-names>Baihui</given-names></name><name><surname>Li</surname><given-names>Henan</given-names></name><name><surname>Li</surname><given-names>Junjian</given-names></name><name><surname>Zhang</surname><given-names>Dong</given-names></name><name><surname>Zhang</surname><given-names>Chuntian</given-names></name></person-group><article-title>Taxonomic study of the genus <italic><tp:taxon-name><tp:taxon-name-part taxon-name-part-type="genus" reg="Macquartia">Macquartia</tp:taxon-name-part></tp:taxon-name></italic> Robineau-Desvoidy (<tp:taxon-name><tp:taxon-name-part taxon-name-part-type="order">Diptera</tp:taxon-name-part></tp:taxon-name>, <tp:taxon-name><tp:taxon-name-part taxon-name-part-type="family">Tachinidae</tp:taxon-name-part></tp:taxon-name>) from China</article-title><source>Biodivers Data J</source><day>19</day><month>10</month><year>2023</year><volume>11</volume><pub-id pub-id-type="doi">10.3897/BDJ.11.e106273</pub-id></mixed-citation></tp:treatment-meta><tp:nomenclature><tp:taxon-name>
            <object-id xmlns:xlink="http://www.w3.org/1999/xlink" content-type="arpha" xlink:type="simple">2D039964-D1A3-57F6-9479-3C2D4FB37E85</object-id>
            <tp:taxon-name-part taxon-name-part-type="genus">Macquartia</tp:taxon-name-part>
          </tp:taxon-name><tp:taxon-authority>Robineau-Desvoidy 1830</tp:taxon-authority><tp:nomenclature-citation-list><tp:nomenclature-citation><tp:taxon-name>
                <tp:taxon-name-part taxon-name-part-type=""/>
              </tp:taxon-name><comment>&gt;<italic><tp:taxon-name><tp:taxon-name-part taxon-name-part-type="genus" reg="Macquartia">Macquartia</tp:taxon-name-part></tp:taxon-name></italic> Robineau-Desvoidy, 1830: 204. Type species: <italic><tp:taxon-name><tp:taxon-name-part taxon-name-part-type="genus" reg="Macquartia">Macquartia</tp:taxon-name-part><tp:taxon-name-part taxon-name-part-type="species" reg="rubripes">rubripes</tp:taxon-name-part></tp:taxon-name></italic> Robineau-Desvoidy, 1830 (by designation of Townsend, 1916) [= <italic><tp:taxon-name><tp:taxon-name-part taxon-name-part-type="genus" reg="Tachina">Tachina</tp:taxon-name-part><tp:taxon-name-part taxon-name-part-type="species" reg="dispar">dispar</tp:taxon-name-part></tp:taxon-name></italic> Fallén, 1820]. References: <xref ref-type="bibr" rid="B10464744">Mesnil (1972)</xref>: 1093; <xref ref-type="bibr" rid="B10466910">Crosskey (1976)</xref>: 195; <xref ref-type="bibr" rid="B10466901">Herting (1984)</xref>: 112; <xref ref-type="bibr" rid="B10467244">Herting and Dely-Draskovits (1993)</xref>: 312; <xref ref-type="bibr" rid="B9526995">Tschorsnig and Herting (1994)</xref>: 70; <xref ref-type="bibr" rid="B9524741">Tschorsnig and Richter (1998)</xref>: 729, 757, 790; <xref ref-type="bibr" rid="B9523979">Chao et al. (1998)</xref>: 2043; <xref ref-type="bibr" rid="B10467160">O’Hara and Wood (2004)</xref>: 268; Cerretti (2006): 347; <xref ref-type="bibr" rid="B9524569">O’ Hara et al. (2009)</xref>: 155; <xref ref-type="bibr" rid="B9524578">O’Hara and Cerretti (2016)</xref>: 210; <xref ref-type="bibr" rid="B10477719">Zhang et al. (2016)</xref>: 587; <xref ref-type="bibr" rid="B9533375">O’Hara et al. (2020)</xref>: 703; <xref ref-type="bibr" rid="B9524285">Li et al. (2022)</xref>: 4. Synonyms: see <xref ref-type="bibr" rid="B9533375">O’Hara et al. (2020)</xref>: 703-704.</comment></tp:nomenclature-citation><tp:nomenclature-citation><tp:taxon-name>
                <tp:taxon-name-part taxon-name-part-type="genus" reg="Maquartia">Maquartia</tp:taxon-name-part>
              </tp:taxon-name><comment>. Incorrect subsequent spelling of <italic><tp:taxon-name><tp:taxon-name-part taxon-name-part-type="genus" reg="Macquartia">Macquartia</tp:taxon-name-part></tp:taxon-name></italic> Robineau-Desvoidy, 1830 (Rondani (1862: 162)).</comment></tp:nomenclature-citation><tp:nomenclature-citation><tp:taxon-name>
                <tp:taxon-name-part taxon-name-part-type="genus" reg="Minella">Minella</tp:taxon-name-part>
              </tp:taxon-name><comment> Robineau-Desvoidy, 1830: 209. Type species: <italic><tp:taxon-name><tp:taxon-name-part taxon-name-part-type="genus" reg="Minella">Minella</tp:taxon-name-part><tp:taxon-name-part taxon-name-part-type="species" reg="nitida">nitida</tp:taxon-name-part></tp:taxon-name></italic> Robineau-Desvoidy, 1830 (= <italic><tp:taxon-name><tp:taxon-name-part taxon-name-part-type="genus" reg="Tachina">Tachina</tp:taxon-name-part><tp:taxon-name-part taxon-name-part-type="species" reg="tenebricosa">tenebricosa</tp:taxon-name-part></tp:taxon-name></italic> Meigen, 1824), by monotypy [France].</comment></tp:nomenclature-citation><tp:nomenclature-citation><tp:taxon-name>
                <tp:taxon-name-part taxon-name-part-type="genus" reg="Ptylops">Ptylops</tp:taxon-name-part>
              </tp:taxon-name><comment> Rondani, 1859: 85. Type species: <italic><tp:taxon-name><tp:taxon-name-part taxon-name-part-type="genus" reg="Macquartia">Macquartia</tp:taxon-name-part><tp:taxon-name-part taxon-name-part-type="species" reg="celebs">celebs</tp:taxon-name-part></tp:taxon-name></italic> Rondani, 1859 (= <italic><tp:taxon-name><tp:taxon-name-part taxon-name-part-type="genus" reg="Tachina">Tachina</tp:taxon-name-part><tp:taxon-name-part taxon-name-part-type="species" reg="praefica">praefica</tp:taxon-name-part></tp:taxon-name></italic> Meigen, 1824), by monotypy [Italy].</comment></tp:nomenclature-citation><tp:nomenclature-citation><tp:taxon-name>
                <tp:taxon-name-part taxon-name-part-type="genus" reg="Gymnopsis">Gymnopsis</tp:taxon-name-part>
              </tp:taxon-name><comment> Rondani, 1859: 90 (junior homonym of <italic><tp:taxon-name><tp:taxon-name-part taxon-name-part-type="genus" reg="Gymnopsis">Gymnopsis</tp:taxon-name-part></tp:taxon-name></italic> Rafinesque, 1815). Type species: <italic><tp:taxon-name><tp:taxon-name-part taxon-name-part-type="genus" reg="Tachina">Tachina</tp:taxon-name-part><tp:taxon-name-part taxon-name-part-type="species" reg="chalconota">chalconota</tp:taxon-name-part></tp:taxon-name></italic> Meigen, 1824, by monotypy.</comment></tp:nomenclature-citation><tp:nomenclature-citation><tp:taxon-name>
                <tp:taxon-name-part taxon-name-part-type="genus" reg="Bebricia">Bebricia</tp:taxon-name-part>
              </tp:taxon-name><comment> Robineau-Desvoidy, 1863: 1112. Type species: <italic><tp:taxon-name><tp:taxon-name-part taxon-name-part-type="genus" reg="Macquartia">Macquartia</tp:taxon-name-part><tp:taxon-name-part taxon-name-part-type="species" reg="microcera">microcera</tp:taxon-name-part></tp:taxon-name></italic> Robineau- Desvoidy, 1830 (= <italic><tp:taxon-name><tp:taxon-name-part taxon-name-part-type="genus" reg="Tachina">Tachina</tp:taxon-name-part><tp:taxon-name-part taxon-name-part-type="species" reg="praefica">praefica</tp:taxon-name-part></tp:taxon-name></italic> Meigen, 1824), by original designation [France].</comment></tp:nomenclature-citation><tp:nomenclature-citation><tp:taxon-name>
                <tp:taxon-name-part taxon-name-part-type="genus" reg="Javetia">Javetia</tp:taxon-name-part>
              </tp:taxon-name><comment> Robineau-Desvoidy, 1863: 1115. Type species: <italic><tp:taxon-name><tp:taxon-name-part taxon-name-part-type="genus" reg="Macquartia">Macquartia</tp:taxon-name-part><tp:taxon-name-part taxon-name-part-type="species" reg="germanica">germanica</tp:taxon-name-part></tp:taxon-name></italic> Robineau- Desvoidy, 1830 (= <italic><tp:taxon-name><tp:taxon-name-part taxon-name-part-type="genus" reg="Tachina">Tachina</tp:taxon-name-part><tp:taxon-name-part taxon-name-part-type="species" reg="chalconota">chalconota</tp:taxon-name-part></tp:taxon-name></italic> Meigen, 1824), by subsequent designation of Townsend (1916: 7) [Germany].</comment></tp:nomenclature-citation><tp:nomenclature-citation><tp:taxon-name>
                <tp:taxon-name-part taxon-name-part-type="genus" reg="Pherecida">Pherecida</tp:taxon-name-part>
              </tp:taxon-name><comment> Robineau-Desvoidy, 1863: 1118. Type species: <italic><tp:taxon-name><tp:taxon-name-part taxon-name-part-type="genus" reg="Tachina">Tachina</tp:taxon-name-part><tp:taxon-name-part taxon-name-part-type="species" reg="egens">egens</tp:taxon-name-part></tp:taxon-name></italic> Meigen, 1824 (= <italic><tp:taxon-name><tp:taxon-name-part taxon-name-part-type="genus" reg="Tachina">Tachina</tp:taxon-name-part><tp:taxon-name-part taxon-name-part-type="species" reg="grisea">grisea</tp:taxon-name-part></tp:taxon-name></italic> Fallén, 1810), by original designation [Europe].</comment></tp:nomenclature-citation><tp:nomenclature-citation><tp:taxon-name>
                <tp:taxon-name-part taxon-name-part-type="genus" reg="Hesione">Hesione</tp:taxon-name-part>
              </tp:taxon-name><comment> Robineau-Desvoidy, 1863: 199 (junior homonym of <italic><tp:taxon-name><tp:taxon-name-part taxon-name-part-type="genus" reg="Hesione">Hesione</tp:taxon-name-part></tp:taxon-name></italic> Rafinesque, 1815). Type species: <italic><tp:taxon-name><tp:taxon-name-part taxon-name-part-type="genus" reg="Hesione">Hesione</tp:taxon-name-part><tp:taxon-name-part taxon-name-part-type="species" reg="microcera">microcera</tp:taxon-name-part></tp:taxon-name></italic> Robineau-Desvoidy, 1863 (= <italic><tp:taxon-name><tp:taxon-name-part taxon-name-part-type="genus" reg="Tachina">Tachina</tp:taxon-name-part><tp:taxon-name-part taxon-name-part-type="species" reg="tessellum">tessellum</tp:taxon-name-part></tp:taxon-name></italic> Meigen, 1824), by original designation [France].</comment></tp:nomenclature-citation><tp:nomenclature-citation><tp:taxon-name>
                <tp:taxon-name-part taxon-name-part-type="genus" reg="Olbya">Olbya</tp:taxon-name-part>
              </tp:taxon-name><comment> Robineau-Desvoidy, 1863: 170. Type species: <italic><tp:taxon-name><tp:taxon-name-part taxon-name-part-type="genus" reg="Olbya">Olbya</tp:taxon-name-part><tp:taxon-name-part taxon-name-part-type="species" reg="brunisquamis">brunisquamis</tp:taxon-name-part></tp:taxon-name></italic> Robineau-Desvoidy, 1863 (= <italic><tp:taxon-name><tp:taxon-name-part taxon-name-part-type="genus" reg="Tachina">Tachina</tp:taxon-name-part><tp:taxon-name-part taxon-name-part-type="species" reg="tessellum">tessellum</tp:taxon-name-part></tp:taxon-name></italic> Meigen, 1824), by monotypy [France].</comment></tp:nomenclature-citation><tp:nomenclature-citation><tp:taxon-name>
                <tp:taxon-name-part taxon-name-part-type="genus" reg="Arraltia">Arraltia</tp:taxon-name-part>
              </tp:taxon-name><comment> Robineau-Desvoidy, 1863: 72. Type species: <italic><tp:taxon-name><tp:taxon-name-part taxon-name-part-type="genus" reg="Arraltia">Arraltia</tp:taxon-name-part><tp:taxon-name-part taxon-name-part-type="species" reg="atra">atra</tp:taxon-name-part></tp:taxon-name></italic> Robineau-Desvoidy, 1863 (= <italic><tp:taxon-name><tp:taxon-name-part taxon-name-part-type="genus" reg="Tachina">Tachina</tp:taxon-name-part><tp:taxon-name-part taxon-name-part-type="species" reg="praefica">praefica</tp:taxon-name-part></tp:taxon-name></italic> Meigen, 1824), by monotypy [France].</comment></tp:nomenclature-citation><tp:nomenclature-citation><tp:taxon-name>
                <tp:taxon-name-part taxon-name-part-type="genus" reg="Rondanimyia">Rondanimyia</tp:taxon-name-part>
              </tp:taxon-name><comment> Townsend, 1908: 67 (<italic>nomen novum</italic> for <italic><tp:taxon-name><tp:taxon-name-part taxon-name-part-type="genus" reg="Gymnopsis">Gymnopsis</tp:taxon-name-part></tp:taxon-name></italic> Rondani, 1859).</comment></tp:nomenclature-citation><tp:nomenclature-citation><tp:taxon-name>
                <tp:taxon-name-part taxon-name-part-type="genus" reg="Alaskophyto">Alaskophyto</tp:taxon-name-part>
              </tp:taxon-name><comment> Townsend, 1915: 285. Type species: <italic><tp:taxon-name><tp:taxon-name-part taxon-name-part-type="genus" reg="Muscopteryx">Muscopteryx</tp:taxon-name-part><tp:taxon-name-part taxon-name-part-type="species" reg="obscura">obscura</tp:taxon-name-part></tp:taxon-name></italic> Coquillett, 1902, by original designation [United States].</comment></tp:nomenclature-citation><tp:nomenclature-citation><tp:taxon-name>
                <tp:taxon-name-part taxon-name-part-type="genus" reg="Proteremoplax">Proteremoplax</tp:taxon-name-part>
              </tp:taxon-name><comment> Enderlein, 1936: 240. Type species: <italic><tp:taxon-name><tp:taxon-name-part taxon-name-part-type="genus" reg="Tachina">Tachina</tp:taxon-name-part><tp:taxon-name-part taxon-name-part-type="species" reg="chalconota">chalconota</tp:taxon-name-part></tp:taxon-name></italic> Meigen, 1824, by subsequent designation of Herting (1984: 113).</comment></tp:nomenclature-citation><tp:nomenclature-citation><tp:taxon-name>
                <tp:taxon-name-part taxon-name-part-type="genus" reg="Myioclonia">Myioclonia</tp:taxon-name-part>
              </tp:taxon-name><comment> Reinhard, 1945: 28. Type species: <italic><tp:taxon-name><tp:taxon-name-part taxon-name-part-type="genus" reg="Myioclonia">Myioclonia</tp:taxon-name-part><tp:taxon-name-part taxon-name-part-type="species" reg="erythrocera">erythrocera</tp:taxon-name-part></tp:taxon-name></italic> Reinhard, 1945, by original designation [United States].</comment></tp:nomenclature-citation><tp:nomenclature-citation><tp:taxon-name>
                <tp:taxon-name-part taxon-name-part-type="genus" reg="Hesionella">Hesionella</tp:taxon-name-part>
              </tp:taxon-name><comment> Mesnil, 1972: 1093 (as subgenus of <italic><tp:taxon-name><tp:taxon-name-part taxon-name-part-type="genus" reg="Macquartia">Macquartia</tp:taxon-name-part></tp:taxon-name></italic> Robineau-Desvoidy, 1830; junior homonym of <italic><tp:taxon-name><tp:taxon-name-part taxon-name-part-type="genus" reg="Hesionella">Hesionella</tp:taxon-name-part></tp:taxon-name></italic> Hartman, 1939). Type species: <italic><tp:taxon-name><tp:taxon-name-part taxon-name-part-type="genus" reg="Tachina">Tachina</tp:taxon-name-part><tp:taxon-name-part taxon-name-part-type="species" reg="tessellum">tessellum</tp:taxon-name-part></tp:taxon-name></italic> Meigen, 1824, by original designation [Europe].</comment></tp:nomenclature-citation><tp:nomenclature-citation><tp:taxon-name>
                <tp:taxon-name-part taxon-name-part-type="genus" reg="Albiniola">Albiniola</tp:taxon-name-part>
              </tp:taxon-name><comment> Mesnil, 1972: 1094 (as subgenus of <italic><tp:taxon-name><tp:taxon-name-part taxon-name-part-type="genus" reg="Macquartia">Macquartia</tp:taxon-name-part></tp:taxon-name></italic> Robineau-Desvoidy, 1830). Type species: <tp:taxon-name><tp:taxon-name-part taxon-name-part-type="genus" reg="Macquartia">Macquartia</tp:taxon-name-part> (<tp:taxon-name-part taxon-name-part-type="subgenus" reg="Albiniola">Albiniola</tp:taxon-name-part>) <tp:taxon-name-part taxon-name-part-type="species" reg="nudigena">nudigena</tp:taxon-name-part></tp:taxon-name> Mesnil, 1972, by original designation [France].</comment></tp:nomenclature-citation><tp:nomenclature-citation><tp:taxon-name>
                <tp:taxon-name-part taxon-name-part-type="genus">Macquartia</tp:taxon-name-part>
              </tp:taxon-name><tp:type-species><tp:taxon-name>
                  <tp:taxon-name-part taxon-name-part-type="genus">Macquartia</tp:taxon-name-part>
                  <tp:taxon-name-part taxon-name-part-type="species">rubripes</tp:taxon-name-part>
                </tp:taxon-name></tp:type-species><comment> Robineau-Desvoidy 1830</comment></tp:nomenclature-citation></tp:nomenclature-citation-list></tp:nomenclature><tp:treatment-sec sec-type="Description"><title>Description</title><p>Body length more than 4.0 mm. Head with eye densely covered with long hairs. Frons of male at most one-fourth eye width in dorsal view, parafacial bare or hairy; proclinate orbital setae absent in male or with two proclinate orbital setae in female. Ocellar setae developed, proclinate. Lower margin of face usually not visible in profile. Facial ridge with setae on lower half or less. Hairs or setulae on posteroventral half of head all black, without pale hairs. Pedicel and basal half of postpedicel dark brown or reddish-yellow, postpedicel less than two times as long as pedicel. Arista thickened on basal one-fourth or less, first aristomere distinctly shorter, arista bare or short pubescent, the longest hairs longer than basal diameter of arista or plumose. Palpus dark brown or at least reddish-yellow at apex. Thorax with scutum before suture without dark stripes, 2-3 presutural and 3-4 postsutural dorsocentral setae and 2 or 3 postsutural intra-alar setae. Scutellum usually black, at most reddish-yellow at apical half, with three or more pairs of marginal setae, with strongly crossed apical scutellar setae, but weaker than subapical scutellar setae, lateral scutellar setae absent or present. Prosternum and proepisternum bare. Postpronotal lobe with 2 or 3 setae, arranged in a straight line. Katepisternum with 2 or 3 setae, anepimeral seta well-developed, anatergite almost always with a group of minute hairs or setulae below lower calypter. Basicosta dark brown or reddish-yellow. Second costal section of wing with fine hairs ventrally. Only base of vein R<sub>4+5</sub> with hairs. Wing cell r<sub>4+5</sub> open or with a very short petiole, bend of vein M without continuation or with a very short stub. Dorsal surface of lower calypter bare, divergent from scutellum or not divergent from scutellum. Legs usually black, sometimes reddish-yellow. Inner anterior surface of fore coxa bare or predominantly bare. Mid-tibia with 1 or 2-5 anterodorsal setae, hind tibia with 2 or 3 pre-apical dorsal setae. Pre-apical posteroventral seta on hind tibia distinctly shorter than pre-apical anteroventral seta. Abdomen black, syntergite 1+2 medially excavated to its hind margin or not, without or with 2 median marginal setae, 3<sup>rd</sup> tergite with 2 or a row of median marginal and 2 (weak) median discal setae in male and absent in female and 1-3 pairs of lateral discal setae, 4<sup>th</sup> tergite with a row of marginal, 2 to a row of discal setae in male and 2 setae in female or 3<sup>rd</sup> and 4<sup>th</sup> tergites without median discal setae in both sexes. 5<sup>th</sup> tergite with a row of or two rows of median discal and a row of marginal setae. Male terminalia very long, middle part of cerci narrowed and pointed, surstyli more or less narrowed.</p></tp:treatment-sec><tp:treatment-sec sec-type="Diagnosis"><title>Diagnosis</title><p>Eye densely covered with long hairs, ocellar setae developed, proclinate, hairs or setulae on posteroventral half of head all black, without pale hairs. Antenna with postpedicel at most two times as long as pedicel, arista thickened on basal one-fourth or less. Body black, prosternum bare, scutellum with strong crossed apical setae, anepimeral seta well-developed, anatergite almost always with a group of minute hairs or setulae below lower calypter. Second costal section of wing with fine hairs ventrally. Pre-apical posteroventral seta on hind tibia distinctly shorter than pre-apical anteroventral seta.</p></tp:treatment-sec><ref-list><ref id="B10464744"><element-citation xmlns:xlink="http://www.w3.org/1999/xlink" publication-type="article" xlink:type="simple"><person-group person-group-type="author"><name name-style="western"><surname>Mesnil</surname><given-names>L. P.</given-names></name></person-group><year>1972</year><article-title>64g. <tp:taxon-name><tp:taxon-name-part taxon-name-part-type="subfamily">Larvaevorinae</tp:taxon-name-part></tp:taxon-name> (<tp:taxon-name><tp:taxon-name-part taxon-name-part-type="subfamily">Tachininae</tp:taxon-name-part></tp:taxon-name></article-title><source>Die Fliegen der Palaearktischen Region</source><volume>10</volume><issue>Lieferung 293</issue><fpage>1065</fpage><lpage>1112</lpage></element-citation></ref><ref id="B10466910"><element-citation xmlns:xlink="http://www.w3.org/1999/xlink" publication-type="article" xlink:type="simple"><person-group person-group-type="author"><name name-style="western"><surname>Crosskey</surname><given-names>R. W.</given-names></name></person-group><year>1976</year><article-title>A taxonomic conspectus of the <tp:taxon-name><tp:taxon-name-part taxon-name-part-type="family">Tachinidae</tp:taxon-name-part></tp:taxon-name> (<tp:taxon-name><tp:taxon-name-part taxon-name-part-type="order">Diptera</tp:taxon-name-part></tp:taxon-name>) of the Oriental Region</article-title><source>Bulletin of the British Museum (Natural History), Entomology</source><issue>26</issue><fpage>1</fpage><lpage>357</lpage></element-citation></ref><ref id="B10466901"><element-citation xmlns:xlink="http://www.w3.org/1999/xlink" publication-type="article" xlink:type="simple"><person-group person-group-type="author"><name name-style="western"><surname>Herting</surname><given-names>B.</given-names></name></person-group><year>1984</year><article-title>Catalogue of palearctic <tp:taxon-name><tp:taxon-name-part taxon-name-part-type="family">Tachinidae</tp:taxon-name-part></tp:taxon-name> (<tp:taxon-name><tp:taxon-name-part taxon-name-part-type="order">Diptera</tp:taxon-name-part></tp:taxon-name>)</article-title><source>Stuttgarter Beiträge zur Naturkund</source><volume>Serie A (Biologie)</volume><issue>369</issue><fpage>1</fpage><lpage>228</lpage></element-citation></ref><ref id="B10467244"><element-citation xmlns:xlink="http://www.w3.org/1999/xlink" publication-type="chapter" xlink:type="simple"><person-group person-group-type="author"><name name-style="western"><surname>Herting</surname><given-names>B.</given-names></name><name name-style="western"><surname>Dely-Draskovits</surname><given-names>Á.</given-names></name></person-group><year>1993</year><chapter-title>Family Tachinidae</chapter-title><person-group person-group-type="editor"><name name-style="western"><surname>Soós</surname><given-names>Á.</given-names></name><name name-style="western"><surname>Papp</surname><given-names>L.</given-names></name></person-group><source>Catalogue of Palaearctic <tp:taxon-name><tp:taxon-name-part taxon-name-part-type="order">Diptera</tp:taxon-name-part></tp:taxon-name></source><volume>13</volume><publisher-name>Hungarian Natural History Museum</publisher-name><publisher-loc>Budapest</publisher-loc><size units="page">624</size></element-citation></ref><ref id="B9526995"><element-citation xmlns:xlink="http://www.w3.org/1999/xlink" publication-type="article" xlink:type="simple"><person-group person-group-type="author"><name name-style="western"><surname>Tschorsnig</surname><given-names>H. P.</given-names></name><name name-style="western"><surname>Herting</surname><given-names>B.</given-names></name></person-group><year>1994</year><article-title>Die Raupenfliegen (<tp:taxon-name><tp:taxon-name-part taxon-name-part-type="order">Diptera</tp:taxon-name-part></tp:taxon-name>: <tp:taxon-name><tp:taxon-name-part taxon-name-part-type="family">Tachinidae</tp:taxon-name-part></tp:taxon-name>) Mitteleuropas: Bestimmungstabellen und Angaben zur Verbreitung und Ökologie der einzelnen Arten</article-title><source>Stuttgarter Beiträge zur Naturkunde, Serie A (Biologie)</source><volume>560</volume><fpage>1</fpage><lpage>170</lpage></element-citation></ref><ref id="B9524741"><element-citation xmlns:xlink="http://www.w3.org/1999/xlink" publication-type="chapter" xlink:type="simple"><person-group person-group-type="author"><name name-style="western"><surname>Tschorsnig</surname><given-names>H. P.</given-names></name><name name-style="western"><surname>Richter</surname><given-names>V. A.</given-names></name></person-group><year>1998</year><chapter-title>Family Tachinidae</chapter-title><person-group person-group-type="editor"><name name-style="western"><surname>Papp</surname><given-names>L.</given-names></name><name name-style="western"><surname>Darvas</surname><given-names>B.</given-names></name></person-group><source>Contributions to a manual of Palaearctic <tp:taxon-name><tp:taxon-name-part taxon-name-part-type="order">Diptera</tp:taxon-name-part></tp:taxon-name> (with special reference to flies of economic importance). Higher <tp:taxon-name><tp:taxon-name-part taxon-name-part-type="suborder">Brachycera</tp:taxon-name-part></tp:taxon-name>.</source><volume>Vol. 3</volume><publisher-name>Science Herald</publisher-name><publisher-loc>Budapest</publisher-loc><size units="page">880</size></element-citation></ref><ref id="B9523979"><element-citation xmlns:xlink="http://www.w3.org/1999/xlink" publication-type="chapter" xlink:type="simple"><person-group person-group-type="author"><name name-style="western"><surname>Chao</surname><given-names>C. M.</given-names></name><name name-style="western"><surname>Liang</surname><given-names>E. Y.</given-names></name><name name-style="western"><surname>Shi</surname><given-names>Y. S.</given-names></name><etal/></person-group><year>1998</year><chapter-title>Tachinidae</chapter-title><person-group person-group-type="editor"><name name-style="western"><surname>Xue</surname><given-names>W. Q.</given-names></name><name name-style="western"><surname>Chao</surname><given-names>C. M.</given-names></name></person-group><source>Flies of China</source><volume>2</volume><publisher-name>Liaoning Science and Technology Press</publisher-name><size units="page">2425</size></element-citation></ref><ref id="B10467160"><element-citation xmlns:xlink="http://www.w3.org/1999/xlink" publication-type="article" xlink:type="simple"><person-group person-group-type="author"><name name-style="western"><surname>O’Hara</surname><given-names>J. E.</given-names></name><name name-style="western"><surname>Wood</surname><given-names>D. M.</given-names></name></person-group><year>2004</year><article-title>Catalogue of the <tp:taxon-name><tp:taxon-name-part taxon-name-part-type="family">Tachinidae</tp:taxon-name-part></tp:taxon-name> (<tp:taxon-name><tp:taxon-name-part taxon-name-part-type="order">Diptera</tp:taxon-name-part></tp:taxon-name>) of America north of Mexico</article-title><source>Memoirs on Entomology, International</source><volume>18</volume><fpage>1</fpage><lpage>410</lpage></element-citation></ref><ref id="B9524569"><element-citation xmlns:xlink="http://www.w3.org/1999/xlink" publication-type="article" xlink:type="simple"><person-group person-group-type="author"><name name-style="western"><surname>O’ Hara</surname><given-names>J. E.</given-names></name><name name-style="western"><surname>H.Shima</surname></name><name name-style="western"><surname>Zhang</surname><given-names>C. T.</given-names></name></person-group><year>2009</year><article-title>Annotated catalogue of the <tp:taxon-name><tp:taxon-name-part taxon-name-part-type="family">Tachinidae</tp:taxon-name-part></tp:taxon-name> (<tp:taxon-name><tp:taxon-name-part taxon-name-part-type="class">Insecta</tp:taxon-name-part></tp:taxon-name>: <tp:taxon-name><tp:taxon-name-part taxon-name-part-type="order">Diptera</tp:taxon-name-part></tp:taxon-name>) of China</article-title><source>Zootaxa</source><volume>2190</volume><fpage>1</fpage><lpage>236</lpage><pub-id pub-id-type="doi">10.11646/zootaxa.2190.1.1</pub-id></element-citation></ref><ref id="B9524578"><element-citation xmlns:xlink="http://www.w3.org/1999/xlink" publication-type="article" xlink:type="simple"><person-group person-group-type="author"><name name-style="western"><surname>O’Hara</surname><given-names>J. E.</given-names></name><name name-style="western"><surname>Cerretti</surname><given-names>P.</given-names></name></person-group><year>2016</year><article-title>Annotated catalogue of the parasitoid fly family <tp:taxon-name><tp:taxon-name-part taxon-name-part-type="family">Tachinidae</tp:taxon-name-part></tp:taxon-name> (<tp:taxon-name><tp:taxon-name-part taxon-name-part-type="class">Insecta</tp:taxon-name-part></tp:taxon-name>: <tp:taxon-name><tp:taxon-name-part taxon-name-part-type="order">Diptera</tp:taxon-name-part></tp:taxon-name>) of the Afrotropical Region, with the description of seven new genera</article-title><source>ZooKeys</source><volume>575</volume><fpage>1</fpage><lpage>344</lpage><pub-id pub-id-type="doi">10.3897/zookeys.575.6072</pub-id></element-citation></ref><ref id="B10477719"><element-citation xmlns:xlink="http://www.w3.org/1999/xlink" publication-type="book" xlink:type="simple"><person-group person-group-type="author"><name name-style="western"><surname>Zhang</surname><given-names>C. T.</given-names></name><name name-style="western"><surname>Wang</surname><given-names>Q.</given-names></name><name name-style="western"><surname>Liu</surname><given-names>J. Y.</given-names></name><etal/></person-group><year>2016</year><source><tp:taxon-name><tp:taxon-name-part taxon-name-part-type="family">Tachinidae</tp:taxon-name-part></tp:taxon-name> of Northeast China</source><publisher-name>Science Press</publisher-name><size units="page">698</size></element-citation></ref><ref id="B9533375"><element-citation xmlns:xlink="http://www.w3.org/1999/xlink" publication-type="website" xlink:type="simple"><person-group person-group-type="author"><name name-style="western"><surname>O’Hara</surname><given-names>J. E.</given-names></name><name name-style="western"><surname>Henderson</surname><given-names>S. J.</given-names></name><name name-style="western"><surname>Wood</surname><given-names>D. M.</given-names></name></person-group><article-title>Preliminary checklist of the Tachinidae (Diptera) of the world. Version 2.1. PDF document</article-title><uri xlink:type="simple">http://www.nadsdiptera.org/Tach/WorldTachs/Checklist/Worldchecklist.html</uri><date-in-citation content-type="access-date">2020-05-05T00:00:00+03:00</date-in-citation></element-citation></ref><ref id="B9524285"><element-citation xmlns:xlink="http://www.w3.org/1999/xlink" publication-type="article" xlink:type="simple"><person-group person-group-type="author"><name name-style="western"><surname>Li</surname><given-names>H. N.</given-names></name><name name-style="western"><surname>Zhang</surname><given-names>B. H.</given-names></name><name name-style="western"><surname>Pei</surname><given-names>W. Y.</given-names></name><etal/></person-group><year>2022</year><article-title>Four new species of <italic><tp:taxon-name><tp:taxon-name-part taxon-name-part-type="genus" reg="Macquartia">Macquartia</tp:taxon-name-part></tp:taxon-name></italic> (<tp:taxon-name><tp:taxon-name-part taxon-name-part-type="order">Diptera</tp:taxon-name-part></tp:taxon-name>: <tp:taxon-name><tp:taxon-name-part taxon-name-part-type="superfamily">Oestroidea</tp:taxon-name-part></tp:taxon-name>) from China and phylogenetic implications of <tp:taxon-name><tp:taxon-name-part taxon-name-part-type="family">Tachinidae</tp:taxon-name-part></tp:taxon-name></article-title><source>Insects</source><volume>13</volume><fpage>1096</fpage><pub-id pub-id-type="doi">10.3390/insects13121096</pub-id></element-citation></ref></ref-list></tp:taxon-treatment>
