# Supplementary material for: Taxonomic study of the genus Macquartia Robineau-Desvoidy (Diptera, Tachinidae) from China
Source: Biodivers Data J. 2023 Oct 19;11:e106273. doi: 10.3897/BDJ.11.e106273 (PMC10612116; doi:10.3897/BDJ.11.e106273)
Supplement: XML Treatment for Macquartia barkamensis [file BDJ.11.e106273-treatment2.xml]

<!DOCTYPE tp:taxon-treatment
  PUBLIC "-//TaxonX//DTD Taxonomic Treatment Publishing DTD v0 20100105//EN" "tax-treatment-NSO.dtd">
<tp:taxon-treatment xmlns:tp="http://www.plazi.org/taxpub"><tp:treatment-meta><mixed-citation publication-type="journal"><person-group><name><surname>Zhang</surname><given-names>Baihui</given-names></name><name><surname>Li</surname><given-names>Henan</given-names></name><name><surname>Li</surname><given-names>Junjian</given-names></name><name><surname>Zhang</surname><given-names>Dong</given-names></name><name><surname>Zhang</surname><given-names>Chuntian</given-names></name></person-group><article-title>Taxonomic study of the genus <italic><tp:taxon-name><tp:taxon-name-part taxon-name-part-type="genus" reg="Macquartia">Macquartia</tp:taxon-name-part></tp:taxon-name></italic> Robineau-Desvoidy (<tp:taxon-name><tp:taxon-name-part taxon-name-part-type="order">Diptera</tp:taxon-name-part></tp:taxon-name>, <tp:taxon-name><tp:taxon-name-part taxon-name-part-type="family">Tachinidae</tp:taxon-name-part></tp:taxon-name>) from China</article-title><source>Biodivers Data J</source><day>19</day><month>10</month><year>2023</year><volume>11</volume><pub-id pub-id-type="doi">10.3897/BDJ.11.e106273</pub-id></mixed-citation></tp:treatment-meta><tp:nomenclature><tp:taxon-name>
            <object-id xmlns:xlink="http://www.w3.org/1999/xlink" content-type="arpha" xlink:type="simple">513EABDE-49C3-5479-96B4-DF0CF6CC6513</object-id>
            <tp:taxon-name-part taxon-name-part-type="genus">Macquartia</tp:taxon-name-part>
            <tp:taxon-name-part taxon-name-part-type="species">barkamensis</tp:taxon-name-part>
            <object-id xmlns:xlink="http://www.w3.org/1999/xlink" content-type="zoobank" xlink:type="simple" object-id-type="ZooBank">9BF85DCE-00D4-4966-852A-3A2D9E27A63B</object-id>
          </tp:taxon-name><tp:taxon-authority>Zhang &amp; Zhang</tp:taxon-authority><tp:taxon-status xmlns:xlink="http://www.w3.org/1999/xlink" xlink:type="simple">sp. nov.</tp:taxon-status></tp:nomenclature><tp:treatment-sec sec-type="materials"><title>Materials</title><list list-type="alpha-lower" list-content="occurrences"><list-item><p><bold>Type status:</bold> <named-content xmlns:xlink="http://www.w3.org/1999/xlink" content-type="dwc:typeStatus" xlink:type="simple">Holotype</named-content>. <bold>Occurrence:</bold> recordedBy: <named-content xmlns:xlink="http://www.w3.org/1999/xlink" content-type="dwc:recordedBy" xlink:type="simple">Zhang Chun-Tian</named-content>; individualCount: <named-content xmlns:xlink="http://www.w3.org/1999/xlink" content-type="dwc:individualCount" xlink:type="simple">1</named-content>; sex: <named-content xmlns:xlink="http://www.w3.org/1999/xlink" content-type="dwc:sex" xlink:type="simple">male</named-content>; lifeStage: <named-content xmlns:xlink="http://www.w3.org/1999/xlink" content-type="dwc:lifeStage" xlink:type="simple">adult</named-content>; occurrenceID: <named-content xmlns:xlink="http://www.w3.org/1999/xlink" content-type="dwc:occurrenceID" xlink:type="simple">726CAD2F-64CF-540D-9878-C1CF8FE2D1C7</named-content>; <bold>Taxon:</bold> scientificName: <named-content xmlns:xlink="http://www.w3.org/1999/xlink" content-type="dwc:scientificName" xlink:type="simple"><tp:taxon-name><tp:taxon-name-part taxon-name-part-type="genus" reg="Macquartia">Macquartia</tp:taxon-name-part><tp:taxon-name-part taxon-name-part-type="species" reg="barkamensis">barkamensis</tp:taxon-name-part></tp:taxon-name></named-content>; <bold>Location:</bold> country: <named-content xmlns:xlink="http://www.w3.org/1999/xlink" content-type="dwc:country" xlink:type="simple">China</named-content>; stateProvince: <named-content xmlns:xlink="http://www.w3.org/1999/xlink" content-type="dwc:stateProvince" xlink:type="simple">Sichuan</named-content>; locality: <named-content xmlns:xlink="http://www.w3.org/1999/xlink" content-type="dwc:locality" xlink:type="simple">Songgang County, Maerkang</named-content>; verbatimElevation: <named-content xmlns:xlink="http://www.w3.org/1999/xlink" content-type="dwc:verbatimElevation" xlink:type="simple">2480 m</named-content>; verbatimCoordinates: <named-content xmlns:xlink="http://www.w3.org/1999/xlink" content-type="dwc:verbatimCoordinates" xlink:type="simple">31.9°N, 102.06°E</named-content>; decimalLatitude: <named-content xmlns:xlink="http://www.w3.org/1999/xlink" content-type="dwc:decimalLatitude" xlink:type="simple">31.9</named-content>; decimalLongitude: <named-content xmlns:xlink="http://www.w3.org/1999/xlink" content-type="dwc:decimalLongitude" xlink:type="simple">102.06</named-content>; <bold>Identification:</bold> identifiedBy: <named-content xmlns:xlink="http://www.w3.org/1999/xlink" content-type="dwc:identifiedBy" xlink:type="simple">Zhang Chun-tian</named-content>; dateIdentified: <named-content xmlns:xlink="http://www.w3.org/1999/xlink" content-type="dwc:dateIdentified" xlink:type="simple">2022</named-content>; <bold>Event:</bold> samplingProtocol: <named-content xmlns:xlink="http://www.w3.org/1999/xlink" content-type="dwc:samplingProtocol" xlink:type="simple">sweeping</named-content>; eventDate: <named-content xmlns:xlink="http://www.w3.org/1999/xlink" content-type="dwc:eventDate" xlink:type="simple">13/08/2017</named-content>; <bold>Record Level:</bold> collectionCode: <named-content xmlns:xlink="http://www.w3.org/1999/xlink" content-type="dwc:collectionCode" xlink:type="simple">Insects</named-content></p></list-item></list></tp:treatment-sec><tp:treatment-sec sec-type="Description"><title>Description</title><p>Body length 6.5 mm (Fig. <xref ref-type="fig" rid="F9756744">1</xref><xref ref-type="fig" rid="F9756749">a</xref>, <xref ref-type="fig" rid="F9756750">b</xref>).</p><p><bold>Male</bold>. Head black（Fig. <xref ref-type="fig" rid="F9756744">1</xref><xref ref-type="fig" rid="F9756751">c</xref>, <xref ref-type="fig" rid="F9756752">d</xref>, with greyish-white pruinosity on fronto-orbital plate, parafacial and face; lower face, lower occiput and genal dilation with dark greyish pruinosity; frontal vitta dark brown; lunule dark brown; upper occiput black. Antenna dark brown, except for base of 1<sup>st</sup> postpedicel brown; palpus reddish-yellow, apex and base brown. Frons strongly narrowed above, at the narrowest point slightly wider than anterior ocellus width, in profile about 1.5 times as long as face; frontal vitta almost linear in front of ocellar triangle and strongly widened anteriorly; parafacial nearly parallel-sided, 1.5-2 times as wide as (nearly as wide as in profile) 1<sup>st</sup> postpedicel; face weakly concave, very weakly carinate on upper median portion between base of antenna, lower portion very weakly, but warped forward; gena about 3/10 (about 1/4 in profile) as high as eye height; occiput flattened, not bulged. Inner vertical setae fine and long, hair-like, not different from postocular setae row; ocellar seta slender, hair-like, about as long as upper frontal setae; 9-10 frontal setae, 2 uppermost setae finer and shorter, lowest seta arising nearly with middle level of pedicel; inner fronto-orbital plate with dense hairs, parafacial almost bare, only with 5-6 hairs below lowest fronto-orbital seta; facial ridge with 1 long and 1-2 short and fine setae on lower 1/5; 7-8 strong subvibrissal setae; postocular setae close to posterior eye margin, long and directed forward on basal 1/3-1/4. Base of antenna nearly level with middle of eye; antenna short, at most 2/3 as long as face; pedicel with a long seta which is nearly as long as 1<sup>st</sup> postpedicel; 1<sup>st</sup> postpedicel about 2.5 times as long as wide and about 2 times as long as pedicel; arista short pubescent, about 1.3 times as long as pedicel and 1st postpedicel together, thickened on basal 1/5-1/6, 2<sup>nd</sup> aristomere as long as wide. Prementum about 2.7 times as long as wide, about as long as genal height; palpus about slightly longer than antenna.</p><p>Thorax black in ground colour, with very thin greyish-white pruinosity on postpronotal lobe, presutural area of scutum and proepimeron. Hairs black, rather sparse short and erect or suberect on scutum and scutellum and slender on pleura; 1 presutural and 1 postsutural acrostichal setae; 2 presutural and 3 postsutural dorsocentral setae; 2 postsutural intra-alar seta; pre-alar seta about as long as notopleural seta and 2<sup>nd</sup> supra-alar seta; 3 pairs of reclinate and strong marginal scutellar setae; apical scutellar setae crossed, about twice as long as scutellum; with some erect slender seta-like hairs on scutellum. Two katepisternal setae and anterior one weak; 1 anepimeron seta; 1 upper anterior and a row of (5) posterior anepisternal setae; 1 anepimeronal seta, thin and long; anatergite hairy. Wing hyaline, weakly tinged with pale brown, more strongly tinged on basal portion; tegula dark brown; basicosta reddish-yellow; lower calypter yellowish, fringe yellow; halters mostly yellow, except for base brown. Lower calypter divergent from scutellum. Costal spine short, at most 1/2 length of crossvein r-m, base of vein R with 2-3 fine setulae dorsally and ventrally, relative lengths of costal sectors 2<sup>nd</sup>, 3<sup>rd</sup> and 4<sup>th</sup> approximately as 1:3:1.2; vein M from dm-cu crossvein to its bend about 4 times distance between the bend and wing hind margin. Legs black or dark brown, pulvilli yellowish, claws and pulvilli nearly as long as or longer than 5<sup>th</sup> tarsomere. Fore tibia with a row of 6 short anterodorsal setae, lowest one strong, about twice as long as others, 2 posterodorsal setae, pre-apical anterodorsal seta about as long as pre-apical dorsal seta; mid-tibia with 1 anterodorsal seta, 2 posterodorsal setae, 1 ventral seta; hind tibia with 3-4 anterodorsal, 3 posterodorsal and 1-2 ventral setae, if 2, upper one short; 1 pre-apical anterodorsal seta slightly shorter than 1 pre-apical dorsal seta; pre-apical anteroventral seta distinctly longer than pre-apical posteroventral seta.</p><p>Abdomen oblong shiny black, covered with sparse grey pruinosity. Mid-dorsal excavation of syntergite 1+2 extending to base, with 2 median marginal and 2 pairs of lateral marginal setae and with some lateral discal setae; 3<sup>rd</sup> tergite with 4 median marginal and a pair of lateral marginal, 2 median discal and a pair of lateral discal setae; each 4<sup>th</sup> and 5<sup>th</sup> tergite separately with a row of marginal and discal setae. Male terminalia as in Fig. <xref ref-type="fig" rid="F9756771">2</xref>. Sternite 5 triangular, distinctly prominent at base,</p><p>Sternite 5 with deep V-shaped median cleft, about 2/5 of the sternite length, posterior lobe bluntly rounded apically and inner margin slightly pointed at apex. Pregonite short and bluntly rounded, postgonite hook-like pointed at apex, distiphallus fork-like with some minute spinules on surface. In caudal view, cerci slender and apex pointed, surstylus slightly blunt at apex. In lateral view, cerci and surstylus slender and slightly bent backwards.</p><p><bold>Female</bold>. Unknown.</p></tp:treatment-sec><tp:treatment-sec sec-type="Diagnosis"><title>Diagnosis</title><p>Parafacial hairy only on upper half. Palpi reddish-yellow to brown. Two katepisternal setae. Lower calyptrae divergent from scutellum. Mid-tibia with 1 anterodorsal seta. Abdominal syntergite 1+2 not medially excavate to its posterior margin, separately with two pairs of lateral marginal and lateral discal setae, 3<sup>rd</sup> tergite with 4 median marginal and a pair of lateral marginal setae and 2 median discal and a pair of lateral discal setae, 4<sup>th</sup> tergite with a row of discal setae.</p></tp:treatment-sec><tp:treatment-sec sec-type="Etymology"><title>Etymology</title><p>The specific epithet is taken from a locality of this species, i.e. Barkam = Maerkang City, Aba Prefecture, Sichuan, China.</p></tp:treatment-sec><tp:treatment-sec sec-type="Distribution"><title>Distribution</title><p>Oriental China (collected once from Maerkang City, Aba Prefecture, Sichuan).</p></tp:treatment-sec><tp:treatment-sec sec-type="Remarks"><title>Remarks</title><p>This species is similar to <italic><tp:taxon-name><tp:taxon-name-part taxon-name-part-type="genus" reg="Macquartia">M.</tp:taxon-name-part><tp:taxon-name-part taxon-name-part-type="species" reg="grisea">grisea</tp:taxon-name-part></tp:taxon-name></italic> (Fallén), but it is distinguished from the latter in having 2 katepisternal setae, 3<sup>rd</sup> tergite with 4 median marginal and 2 median discal setae and a pair of lateral discal setae, 4<sup>th</sup> tergite separately with a row of marginal and discal setae.</p></tp:treatment-sec><tp:treatment-sec><!--Section generated to contain objects referenced in tp:taxon-treatment.--><fig-group id="F9756744" position="float" orientation="portrait"><caption><p><italic><tp:taxon-name><tp:taxon-name-part taxon-name-part-type="genus" reg="Macquartia">Macquartia</tp:taxon-name-part><tp:taxon-name-part taxon-name-part-type="species" reg="barkamensis">barkamensis</tp:taxon-name-part></tp:taxon-name></italic> sp. n. (Sichuan). All in SYNU. a, b, scale bars = 1 mm; c, d, scale bars = 0.5 mm.</p></caption><fig id="F9756749" position="float" orientation="portrait"><object-id xmlns:xlink="http://www.w3.org/1999/xlink" content-type="arpha" xlink:type="simple">E1E618D8-C753-5DC1-857C-BDDF885D80A3</object-id><object-id xmlns:xlink="http://www.w3.org/1999/xlink" content-type="doi" xlink:type="simple">10.3897/BDJ.11.e106273.figure1a</object-id><label>Figure 1a.</label><caption><p>male body in lateral view.</p></caption><graphic xmlns:xlink="http://www.w3.org/1999/xlink" xlink:href="bdj-11-e106273-g001_a.jpg" xlink:type="simple" position="float" orientation="portrait" id="oo_846072.jpg"><uri content-type="original_file" xlink:type="simple">https://binary.pensoft.net/fig/846072</uri></graphic></fig><fig id="F9756750" position="float" orientation="portrait"><object-id xmlns:xlink="http://www.w3.org/1999/xlink" content-type="arpha" xlink:type="simple">40BEDF43-83D0-5079-8B7E-E610A00E652E</object-id><object-id xmlns:xlink="http://www.w3.org/1999/xlink" content-type="doi" xlink:type="simple">10.3897/BDJ.11.e106273.figure1b</object-id><label>Figure 1b.</label><caption><p>male body in dorsal view.</p></caption><graphic xmlns:xlink="http://www.w3.org/1999/xlink" xlink:href="bdj-11-e106273-g001_b.jpg" xlink:type="simple" position="float" orientation="portrait" id="oo_846071.jpg"><uri content-type="original_file" xlink:type="simple">https://binary.pensoft.net/fig/846071</uri></graphic></fig><fig id="F9756751" position="float" orientation="portrait"><object-id xmlns:xlink="http://www.w3.org/1999/xlink" content-type="arpha" xlink:type="simple">B0133F39-7773-5723-84D7-EFE2A9B53CD7</object-id><object-id xmlns:xlink="http://www.w3.org/1999/xlink" content-type="doi" xlink:type="simple">10.3897/BDJ.11.e106273.figure1c</object-id><label>Figure 1c.</label><caption><p>male head in lateral view.</p></caption><graphic xmlns:xlink="http://www.w3.org/1999/xlink" xlink:href="bdj-11-e106273-g001_c.jpg" xlink:type="simple" position="float" orientation="portrait" id="oo_846073.jpg"><uri content-type="original_file" xlink:type="simple">https://binary.pensoft.net/fig/846073</uri></graphic></fig><fig id="F9756752" position="float" orientation="portrait"><object-id xmlns:xlink="http://www.w3.org/1999/xlink" content-type="arpha" xlink:type="simple">E8873954-5E0D-5F39-9A6F-52EC593B5018</object-id><object-id xmlns:xlink="http://www.w3.org/1999/xlink" content-type="doi" xlink:type="simple">10.3897/BDJ.11.e106273.figure1d</object-id><label>Figure 1d.</label><caption><p>male head in anterior view.</p></caption><graphic xmlns:xlink="http://www.w3.org/1999/xlink" xlink:href="bdj-11-e106273-g001_d.jpg" xlink:type="simple" position="float" orientation="portrait" id="oo_846074.jpg"><uri content-type="original_file" xlink:type="simple">https://binary.pensoft.net/fig/846074</uri></graphic></fig></fig-group><fig id="F9756749" position="float" orientation="portrait"><object-id xmlns:xlink="http://www.w3.org/1999/xlink" content-type="arpha" xlink:type="simple">E1E618D8-C753-5DC1-857C-BDDF885D80A3</object-id><object-id xmlns:xlink="http://www.w3.org/1999/xlink" content-type="doi" xlink:type="simple">10.3897/BDJ.11.e106273.figure1a</object-id><label>Figure 1a.</label><caption><p>male body in lateral view.</p></caption><graphic xmlns:xlink="http://www.w3.org/1999/xlink" xlink:href="bdj-11-e106273-g001_a.jpg" xlink:type="simple" position="float" orientation="portrait" id="oo_846072.jpg"><uri content-type="original_file" xlink:type="simple">https://binary.pensoft.net/fig/846072</uri></graphic></fig><fig id="F9756750" position="float" orientation="portrait"><object-id xmlns:xlink="http://www.w3.org/1999/xlink" content-type="arpha" xlink:type="simple">40BEDF43-83D0-5079-8B7E-E610A00E652E</object-id><object-id xmlns:xlink="http://www.w3.org/1999/xlink" content-type="doi" xlink:type="simple">10.3897/BDJ.11.e106273.figure1b</object-id><label>Figure 1b.</label><caption><p>male body in dorsal view.</p></caption><graphic xmlns:xlink="http://www.w3.org/1999/xlink" xlink:href="bdj-11-e106273-g001_b.jpg" xlink:type="simple" position="float" orientation="portrait" id="oo_846071.jpg"><uri content-type="original_file" xlink:type="simple">https://binary.pensoft.net/fig/846071</uri></graphic></fig><fig id="F9756751" position="float" orientation="portrait"><object-id xmlns:xlink="http://www.w3.org/1999/xlink" content-type="arpha" xlink:type="simple">B0133F39-7773-5723-84D7-EFE2A9B53CD7</object-id><object-id xmlns:xlink="http://www.w3.org/1999/xlink" content-type="doi" xlink:type="simple">10.3897/BDJ.11.e106273.figure1c</object-id><label>Figure 1c.</label><caption><p>male head in lateral view.</p></caption><graphic xmlns:xlink="http://www.w3.org/1999/xlink" xlink:href="bdj-11-e106273-g001_c.jpg" xlink:type="simple" position="float" orientation="portrait" id="oo_846073.jpg"><uri content-type="original_file" xlink:type="simple">https://binary.pensoft.net/fig/846073</uri></graphic></fig><fig id="F9756752" position="float" orientation="portrait"><object-id xmlns:xlink="http://www.w3.org/1999/xlink" content-type="arpha" xlink:type="simple">E8873954-5E0D-5F39-9A6F-52EC593B5018</object-id><object-id xmlns:xlink="http://www.w3.org/1999/xlink" content-type="doi" xlink:type="simple">10.3897/BDJ.11.e106273.figure1d</object-id><label>Figure 1d.</label><caption><p>male head in anterior view.</p></caption><graphic xmlns:xlink="http://www.w3.org/1999/xlink" xlink:href="bdj-11-e106273-g001_d.jpg" xlink:type="simple" position="float" orientation="portrait" id="oo_846074.jpg"><uri content-type="original_file" xlink:type="simple">https://binary.pensoft.net/fig/846074</uri></graphic></fig><fig-group id="F9756771" position="float" orientation="portrait"><caption><p><italic><tp:taxon-name><tp:taxon-name-part taxon-name-part-type="genus" reg="Macquartia">Macquartia</tp:taxon-name-part><tp:taxon-name-part taxon-name-part-type="species" reg="barkamensis">barkamensis</tp:taxon-name-part></tp:taxon-name></italic> sp. n. (Sichuan). All in SYNU. a, b, c, scale bars = 0.2 mm; d, scale bars = 0.1 mm. <bold>distph</bold> = distiphallus; <bold>epiph</bold> = epiphallus; <bold>hypd</bold> = hypandrium; <bold>pgt</bold> = postgonite; <bold>phapod</bold> = phallapodeme; <bold>pregt</bold> = pregonite.</p></caption><fig id="F10464802" position="float" orientation="portrait"><object-id xmlns:xlink="http://www.w3.org/1999/xlink" content-type="arpha" xlink:type="simple">B91442B5-218A-5EBB-B55F-2BFB0464EE96</object-id><object-id xmlns:xlink="http://www.w3.org/1999/xlink" content-type="doi" xlink:type="simple">10.3897/BDJ.11.e106273.figure2a</object-id><label>Figure 2a.</label><caption><p>sternite 5 in ventral view.</p></caption><graphic xmlns:xlink="http://www.w3.org/1999/xlink" xlink:href="bdj-11-e106273-g002_a.jpg" xlink:type="simple" position="float" orientation="portrait" id="oo_904115.jpg"><uri content-type="original_file" xlink:type="simple">https://binary.pensoft.net/fig/904115</uri></graphic></fig><fig id="F10464803" position="float" orientation="portrait"><object-id xmlns:xlink="http://www.w3.org/1999/xlink" content-type="arpha" xlink:type="simple">D382A7EE-483D-5207-8799-E19DBB6960B0</object-id><object-id xmlns:xlink="http://www.w3.org/1999/xlink" content-type="doi" xlink:type="simple">10.3897/BDJ.11.e106273.figure2b</object-id><label>Figure 2b.</label><caption><p>male cerci, surstyli and endium in caudal view.</p></caption><graphic xmlns:xlink="http://www.w3.org/1999/xlink" xlink:href="bdj-11-e106273-g002_b.jpg" xlink:type="simple" position="float" orientation="portrait" id="oo_904121.jpg"><uri content-type="original_file" xlink:type="simple">https://binary.pensoft.net/fig/904121</uri></graphic></fig><fig id="F10464804" position="float" orientation="portrait"><object-id xmlns:xlink="http://www.w3.org/1999/xlink" content-type="arpha" xlink:type="simple">44BC7C40-C7A8-5F0D-84AE-344FF6EFA290</object-id><object-id xmlns:xlink="http://www.w3.org/1999/xlink" content-type="doi" xlink:type="simple">10.3897/BDJ.11.e106273.figure2c</object-id><label>Figure 2c.</label><caption><p>male cerci, surstyli and epandium in lateral view.</p></caption><graphic xmlns:xlink="http://www.w3.org/1999/xlink" xlink:href="bdj-11-e106273-g002_c.jpg" xlink:type="simple" position="float" orientation="portrait" id="oo_904123.jpg"><uri content-type="original_file" xlink:type="simple">https://binary.pensoft.net/fig/904123</uri></graphic></fig><fig id="F10464805" position="float" orientation="portrait"><object-id xmlns:xlink="http://www.w3.org/1999/xlink" content-type="arpha" xlink:type="simple">18A81F29-2C13-53E9-8F05-881C03A2FDFF</object-id><object-id xmlns:xlink="http://www.w3.org/1999/xlink" content-type="doi" xlink:type="simple">10.3897/BDJ.11.e106273.figure2d</object-id><label>Figure 2d.</label><caption><p>male phallus in lateral view.</p></caption><graphic xmlns:xlink="http://www.w3.org/1999/xlink" xlink:href="bdj-11-e106273-g002_d.jpg" xlink:type="simple" position="float" orientation="portrait" id="oo_904467.jpg"><uri content-type="original_file" xlink:type="simple">https://binary.pensoft.net/fig/904467</uri></graphic></fig></fig-group></tp:treatment-sec></tp:taxon-treatment>
