# Supplementary material for: Taxonomic study of the genus Macquartia Robineau-Desvoidy (Diptera, Tachinidae) from China
Source: Biodivers Data J. 2023 Oct 19;11:e106273. doi: 10.3897/BDJ.11.e106273 (PMC10612116; doi:10.3897/BDJ.11.e106273)
Supplement: XML Treatment for Macquartia setifacies [file BDJ.11.e106273-treatment3.xml]

<!DOCTYPE tp:taxon-treatment
  PUBLIC "-//TaxonX//DTD Taxonomic Treatment Publishing DTD v0 20100105//EN" "tax-treatment-NSO.dtd">
<tp:taxon-treatment xmlns:tp="http://www.plazi.org/taxpub"><tp:treatment-meta><mixed-citation publication-type="journal"><person-group><name><surname>Zhang</surname><given-names>Baihui</given-names></name><name><surname>Li</surname><given-names>Henan</given-names></name><name><surname>Li</surname><given-names>Junjian</given-names></name><name><surname>Zhang</surname><given-names>Dong</given-names></name><name><surname>Zhang</surname><given-names>Chuntian</given-names></name></person-group><article-title>Taxonomic study of the genus <italic><tp:taxon-name><tp:taxon-name-part taxon-name-part-type="genus" reg="Macquartia">Macquartia</tp:taxon-name-part></tp:taxon-name></italic> Robineau-Desvoidy (<tp:taxon-name><tp:taxon-name-part taxon-name-part-type="order">Diptera</tp:taxon-name-part></tp:taxon-name>, <tp:taxon-name><tp:taxon-name-part taxon-name-part-type="family">Tachinidae</tp:taxon-name-part></tp:taxon-name>) from China</article-title><source>Biodivers Data J</source><day>19</day><month>10</month><year>2023</year><volume>11</volume><pub-id pub-id-type="doi">10.3897/BDJ.11.e106273</pub-id></mixed-citation></tp:treatment-meta><tp:nomenclature><tp:taxon-name>
            <object-id xmlns:xlink="http://www.w3.org/1999/xlink" content-type="arpha" xlink:type="simple">3F169912-2066-5207-A721-707A4663A504</object-id>
            <tp:taxon-name-part taxon-name-part-type="genus">Macquartia</tp:taxon-name-part>
            <tp:taxon-name-part taxon-name-part-type="species">setifacies</tp:taxon-name-part>
            <object-id xmlns:xlink="http://www.w3.org/1999/xlink" content-type="zoobank" xlink:type="simple" object-id-type="ZooBank">F040568D-FC7E-453A-AD2F-DE96EE7E7BBC</object-id>
          </tp:taxon-name><tp:taxon-authority>Zhang &amp; Li</tp:taxon-authority><tp:taxon-status xmlns:xlink="http://www.w3.org/1999/xlink" xlink:type="simple">sp. nov.</tp:taxon-status></tp:nomenclature><tp:treatment-sec sec-type="materials"><title>Materials</title><list list-type="alpha-lower" list-content="occurrences"><list-item><p><bold>Type status:</bold> <named-content xmlns:xlink="http://www.w3.org/1999/xlink" content-type="dwc:typeStatus" xlink:type="simple">Holotype</named-content>. <bold>Occurrence:</bold> recordedBy: <named-content xmlns:xlink="http://www.w3.org/1999/xlink" content-type="dwc:recordedBy" xlink:type="simple">Hao Bo</named-content>; individualCount: <named-content xmlns:xlink="http://www.w3.org/1999/xlink" content-type="dwc:individualCount" xlink:type="simple">1</named-content>; sex: <named-content xmlns:xlink="http://www.w3.org/1999/xlink" content-type="dwc:sex" xlink:type="simple">male</named-content>; lifeStage: <named-content xmlns:xlink="http://www.w3.org/1999/xlink" content-type="dwc:lifeStage" xlink:type="simple">adult</named-content>; occurrenceID: <named-content xmlns:xlink="http://www.w3.org/1999/xlink" content-type="dwc:occurrenceID" xlink:type="simple">7D45121D-ABEC-58C4-9B2F-FA6FFCDF7234</named-content>; <bold>Taxon:</bold> scientificName: <named-content xmlns:xlink="http://www.w3.org/1999/xlink" content-type="dwc:scientificName" xlink:type="simple"><tp:taxon-name><tp:taxon-name-part taxon-name-part-type="genus" reg="Macquartia">Macquartia</tp:taxon-name-part><tp:taxon-name-part taxon-name-part-type="species" reg="setifacies">setifacies</tp:taxon-name-part></tp:taxon-name></named-content>; <bold>Location:</bold> country: <named-content xmlns:xlink="http://www.w3.org/1999/xlink" content-type="dwc:country" xlink:type="simple">China</named-content>; stateProvince: <named-content xmlns:xlink="http://www.w3.org/1999/xlink" content-type="dwc:stateProvince" xlink:type="simple">Qinghai</named-content>; locality: <named-content xmlns:xlink="http://www.w3.org/1999/xlink" content-type="dwc:locality" xlink:type="simple">Mt. Kongdaban, Qilian Mountains</named-content>; verbatimElevation: <named-content xmlns:xlink="http://www.w3.org/1999/xlink" content-type="dwc:verbatimElevation" xlink:type="simple">3384 m</named-content>; verbatimCoordinates: <named-content xmlns:xlink="http://www.w3.org/1999/xlink" content-type="dwc:verbatimCoordinates" xlink:type="simple">38. 90°N, 100.38°E</named-content>; decimalLatitude: <named-content xmlns:xlink="http://www.w3.org/1999/xlink" content-type="dwc:decimalLatitude" xlink:type="simple">38.9</named-content>; decimalLongitude: <named-content xmlns:xlink="http://www.w3.org/1999/xlink" content-type="dwc:decimalLongitude" xlink:type="simple">100.38</named-content>; <bold>Identification:</bold> identifiedBy: <named-content xmlns:xlink="http://www.w3.org/1999/xlink" content-type="dwc:identifiedBy" xlink:type="simple">Zhang Chun-tian</named-content>; dateIdentified: <named-content xmlns:xlink="http://www.w3.org/1999/xlink" content-type="dwc:dateIdentified" xlink:type="simple">2022</named-content>; <bold>Event:</bold> samplingProtocol: <named-content xmlns:xlink="http://www.w3.org/1999/xlink" content-type="dwc:samplingProtocol" xlink:type="simple">sweeping</named-content>; eventDate: <named-content xmlns:xlink="http://www.w3.org/1999/xlink" content-type="dwc:eventDate" xlink:type="simple">19/07/2019</named-content>; <bold>Record Level:</bold> collectionCode: <named-content xmlns:xlink="http://www.w3.org/1999/xlink" content-type="dwc:collectionCode" xlink:type="simple">Insects</named-content></p></list-item><list-item><p><bold>Type status:</bold> <named-content xmlns:xlink="http://www.w3.org/1999/xlink" content-type="dwc:typeStatus" xlink:type="simple">Paratype</named-content>. <bold>Occurrence:</bold> recordedBy: <named-content xmlns:xlink="http://www.w3.org/1999/xlink" content-type="dwc:recordedBy" xlink:type="simple">Hao Bo</named-content>; individualCount: <named-content xmlns:xlink="http://www.w3.org/1999/xlink" content-type="dwc:individualCount" xlink:type="simple">1</named-content>; sex: <named-content xmlns:xlink="http://www.w3.org/1999/xlink" content-type="dwc:sex" xlink:type="simple">male</named-content>; lifeStage: <named-content xmlns:xlink="http://www.w3.org/1999/xlink" content-type="dwc:lifeStage" xlink:type="simple">adult</named-content>; occurrenceID: <named-content xmlns:xlink="http://www.w3.org/1999/xlink" content-type="dwc:occurrenceID" xlink:type="simple">F241DD22-5919-55F7-A6B2-D16B8335C2EF</named-content>; <bold>Taxon:</bold> scientificName: <named-content xmlns:xlink="http://www.w3.org/1999/xlink" content-type="dwc:scientificName" xlink:type="simple"><tp:taxon-name><tp:taxon-name-part taxon-name-part-type="genus" reg="Macquartia">Macquartia</tp:taxon-name-part><tp:taxon-name-part taxon-name-part-type="species" reg="setifacies">setifacies</tp:taxon-name-part></tp:taxon-name></named-content>; <bold>Location:</bold> country: <named-content xmlns:xlink="http://www.w3.org/1999/xlink" content-type="dwc:country" xlink:type="simple">China</named-content>; stateProvince: <named-content xmlns:xlink="http://www.w3.org/1999/xlink" content-type="dwc:stateProvince" xlink:type="simple">Qinghai</named-content>; locality: <named-content xmlns:xlink="http://www.w3.org/1999/xlink" content-type="dwc:locality" xlink:type="simple">Mt. Kongdaban, Qilian Mountains</named-content>; verbatimElevation: <named-content xmlns:xlink="http://www.w3.org/1999/xlink" content-type="dwc:verbatimElevation" xlink:type="simple">3384 m</named-content>; verbatimCoordinates: <named-content xmlns:xlink="http://www.w3.org/1999/xlink" content-type="dwc:verbatimCoordinates" xlink:type="simple">38. 90°N, 100.38°E</named-content>; decimalLatitude: <named-content xmlns:xlink="http://www.w3.org/1999/xlink" content-type="dwc:decimalLatitude" xlink:type="simple">38.9</named-content>; decimalLongitude: <named-content xmlns:xlink="http://www.w3.org/1999/xlink" content-type="dwc:decimalLongitude" xlink:type="simple">100.38</named-content>; <bold>Identification:</bold> identifiedBy: <named-content xmlns:xlink="http://www.w3.org/1999/xlink" content-type="dwc:identifiedBy" xlink:type="simple">Zhang Chun-tian</named-content>; dateIdentified: <named-content xmlns:xlink="http://www.w3.org/1999/xlink" content-type="dwc:dateIdentified" xlink:type="simple">2022</named-content>; <bold>Event:</bold> samplingProtocol: <named-content xmlns:xlink="http://www.w3.org/1999/xlink" content-type="dwc:samplingProtocol" xlink:type="simple">sweeping</named-content>; eventDate: <named-content xmlns:xlink="http://www.w3.org/1999/xlink" content-type="dwc:eventDate" xlink:type="simple">19/07/2019</named-content>; <bold>Record Level:</bold> collectionCode: <named-content xmlns:xlink="http://www.w3.org/1999/xlink" content-type="dwc:collectionCode" xlink:type="simple">Insects</named-content></p></list-item><list-item><p><bold>Type status:</bold> <named-content xmlns:xlink="http://www.w3.org/1999/xlink" content-type="dwc:typeStatus" xlink:type="simple">Paratype</named-content>. <bold>Occurrence:</bold> recordedBy: <named-content xmlns:xlink="http://www.w3.org/1999/xlink" content-type="dwc:recordedBy" xlink:type="simple">Hao Bo</named-content>; individualCount: <named-content xmlns:xlink="http://www.w3.org/1999/xlink" content-type="dwc:individualCount" xlink:type="simple">1</named-content>; sex: <named-content xmlns:xlink="http://www.w3.org/1999/xlink" content-type="dwc:sex" xlink:type="simple">male</named-content>; lifeStage: <named-content xmlns:xlink="http://www.w3.org/1999/xlink" content-type="dwc:lifeStage" xlink:type="simple">adult</named-content>; occurrenceID: <named-content xmlns:xlink="http://www.w3.org/1999/xlink" content-type="dwc:occurrenceID" xlink:type="simple">1818F814-31B3-5A94-A4EB-D0348AA18FA4</named-content>; <bold>Taxon:</bold> scientificName: <named-content xmlns:xlink="http://www.w3.org/1999/xlink" content-type="dwc:scientificName" xlink:type="simple"><tp:taxon-name><tp:taxon-name-part taxon-name-part-type="genus" reg="Macquartia">Macquartia</tp:taxon-name-part><tp:taxon-name-part taxon-name-part-type="species" reg="setifacies">setifacies</tp:taxon-name-part></tp:taxon-name></named-content>; <bold>Location:</bold> country: <named-content xmlns:xlink="http://www.w3.org/1999/xlink" content-type="dwc:country" xlink:type="simple">China</named-content>; stateProvince: <named-content xmlns:xlink="http://www.w3.org/1999/xlink" content-type="dwc:stateProvince" xlink:type="simple">Qinghai</named-content>; locality: <named-content xmlns:xlink="http://www.w3.org/1999/xlink" content-type="dwc:locality" xlink:type="simple">Guxiangsigou, Menyuan County</named-content>; verbatimElevation: <named-content xmlns:xlink="http://www.w3.org/1999/xlink" content-type="dwc:verbatimElevation" xlink:type="simple">2408 m</named-content>; verbatimCoordinates: <named-content xmlns:xlink="http://www.w3.org/1999/xlink" content-type="dwc:verbatimCoordinates" xlink:type="simple">37. 60°N, 102.20°E</named-content>; decimalLatitude: <named-content xmlns:xlink="http://www.w3.org/1999/xlink" content-type="dwc:decimalLatitude" xlink:type="simple">37.6</named-content>; decimalLongitude: <named-content xmlns:xlink="http://www.w3.org/1999/xlink" content-type="dwc:decimalLongitude" xlink:type="simple">102.2</named-content>; <bold>Identification:</bold> identifiedBy: <named-content xmlns:xlink="http://www.w3.org/1999/xlink" content-type="dwc:identifiedBy" xlink:type="simple">Zhang Chun-tian</named-content>; dateIdentified: <named-content xmlns:xlink="http://www.w3.org/1999/xlink" content-type="dwc:dateIdentified" xlink:type="simple">2022</named-content>; <bold>Event:</bold> samplingProtocol: <named-content xmlns:xlink="http://www.w3.org/1999/xlink" content-type="dwc:samplingProtocol" xlink:type="simple">sweeping</named-content>; eventDate: <named-content xmlns:xlink="http://www.w3.org/1999/xlink" content-type="dwc:eventDate" xlink:type="simple">14-15/07/2019</named-content>; <bold>Record Level:</bold> collectionCode: <named-content xmlns:xlink="http://www.w3.org/1999/xlink" content-type="dwc:collectionCode" xlink:type="simple">Insects</named-content></p></list-item><list-item><p><bold>Type status:</bold> <named-content xmlns:xlink="http://www.w3.org/1999/xlink" content-type="dwc:typeStatus" xlink:type="simple">Paratype</named-content>. <bold>Occurrence:</bold> recordedBy: <named-content xmlns:xlink="http://www.w3.org/1999/xlink" content-type="dwc:recordedBy" xlink:type="simple">Hao Bo</named-content>; individualCount: <named-content xmlns:xlink="http://www.w3.org/1999/xlink" content-type="dwc:individualCount" xlink:type="simple">2</named-content>; sex: <named-content xmlns:xlink="http://www.w3.org/1999/xlink" content-type="dwc:sex" xlink:type="simple">female</named-content>; lifeStage: <named-content xmlns:xlink="http://www.w3.org/1999/xlink" content-type="dwc:lifeStage" xlink:type="simple">adult</named-content>; occurrenceID: <named-content xmlns:xlink="http://www.w3.org/1999/xlink" content-type="dwc:occurrenceID" xlink:type="simple">3765F655-FA53-520B-8B39-89CA8DA4D5BD</named-content>; <bold>Taxon:</bold> scientificName: <named-content xmlns:xlink="http://www.w3.org/1999/xlink" content-type="dwc:scientificName" xlink:type="simple"><tp:taxon-name><tp:taxon-name-part taxon-name-part-type="genus" reg="Macquartia">Macquartia</tp:taxon-name-part><tp:taxon-name-part taxon-name-part-type="species" reg="setifacies">setifacies</tp:taxon-name-part></tp:taxon-name></named-content>; <bold>Location:</bold> country: <named-content xmlns:xlink="http://www.w3.org/1999/xlink" content-type="dwc:country" xlink:type="simple">China</named-content>; stateProvince: <named-content xmlns:xlink="http://www.w3.org/1999/xlink" content-type="dwc:stateProvince" xlink:type="simple">Qinghai</named-content>; locality: <named-content xmlns:xlink="http://www.w3.org/1999/xlink" content-type="dwc:locality" xlink:type="simple">Guxiangsigou, Menyuan County</named-content>; verbatimElevation: <named-content xmlns:xlink="http://www.w3.org/1999/xlink" content-type="dwc:verbatimElevation" xlink:type="simple">2408 m</named-content>; verbatimCoordinates: <named-content xmlns:xlink="http://www.w3.org/1999/xlink" content-type="dwc:verbatimCoordinates" xlink:type="simple">37. 60°N, 102.20°E</named-content>; decimalLatitude: <named-content xmlns:xlink="http://www.w3.org/1999/xlink" content-type="dwc:decimalLatitude" xlink:type="simple">37.6</named-content>; decimalLongitude: <named-content xmlns:xlink="http://www.w3.org/1999/xlink" content-type="dwc:decimalLongitude" xlink:type="simple">102.2</named-content>; <bold>Identification:</bold> identifiedBy: <named-content xmlns:xlink="http://www.w3.org/1999/xlink" content-type="dwc:identifiedBy" xlink:type="simple">Zhang Chun-tian</named-content>; dateIdentified: <named-content xmlns:xlink="http://www.w3.org/1999/xlink" content-type="dwc:dateIdentified" xlink:type="simple">2022</named-content>; <bold>Event:</bold> samplingProtocol: <named-content xmlns:xlink="http://www.w3.org/1999/xlink" content-type="dwc:samplingProtocol" xlink:type="simple">sweeping</named-content>; eventDate: <named-content xmlns:xlink="http://www.w3.org/1999/xlink" content-type="dwc:eventDate" xlink:type="simple">14-15/07/2019</named-content>; <bold>Record Level:</bold> collectionCode: <named-content xmlns:xlink="http://www.w3.org/1999/xlink" content-type="dwc:collectionCode" xlink:type="simple">Insects</named-content></p></list-item><list-item><p><bold>Type status:</bold> <named-content xmlns:xlink="http://www.w3.org/1999/xlink" content-type="dwc:typeStatus" xlink:type="simple">Paratype</named-content>. <bold>Occurrence:</bold> recordedBy: <named-content xmlns:xlink="http://www.w3.org/1999/xlink" content-type="dwc:recordedBy" xlink:type="simple">Hao Bo</named-content>; individualCount: <named-content xmlns:xlink="http://www.w3.org/1999/xlink" content-type="dwc:individualCount" xlink:type="simple">1</named-content>; sex: <named-content xmlns:xlink="http://www.w3.org/1999/xlink" content-type="dwc:sex" xlink:type="simple">female</named-content>; lifeStage: <named-content xmlns:xlink="http://www.w3.org/1999/xlink" content-type="dwc:lifeStage" xlink:type="simple">adult</named-content>; occurrenceID: <named-content xmlns:xlink="http://www.w3.org/1999/xlink" content-type="dwc:occurrenceID" xlink:type="simple">F146813F-D7C5-500E-AFDA-D9718FCBDC0B</named-content>; <bold>Taxon:</bold> scientificName: <named-content xmlns:xlink="http://www.w3.org/1999/xlink" content-type="dwc:scientificName" xlink:type="simple"><tp:taxon-name><tp:taxon-name-part taxon-name-part-type="genus" reg="Macquartia">Macquartia</tp:taxon-name-part><tp:taxon-name-part taxon-name-part-type="species" reg="setifacies">setifacies</tp:taxon-name-part></tp:taxon-name></named-content>; <bold>Location:</bold> country: <named-content xmlns:xlink="http://www.w3.org/1999/xlink" content-type="dwc:country" xlink:type="simple">China</named-content>; stateProvince: <named-content xmlns:xlink="http://www.w3.org/1999/xlink" content-type="dwc:stateProvince" xlink:type="simple">Qinghai</named-content>; locality: <named-content xmlns:xlink="http://www.w3.org/1999/xlink" content-type="dwc:locality" xlink:type="simple">Qihankai, Xianmi, Menyuan County</named-content>; verbatimElevation: <named-content xmlns:xlink="http://www.w3.org/1999/xlink" content-type="dwc:verbatimElevation" xlink:type="simple">2671 m</named-content>; verbatimCoordinates: <named-content xmlns:xlink="http://www.w3.org/1999/xlink" content-type="dwc:verbatimCoordinates" xlink:type="simple">37.90°N, 102.10°E</named-content>; decimalLatitude: <named-content xmlns:xlink="http://www.w3.org/1999/xlink" content-type="dwc:decimalLatitude" xlink:type="simple">37.9</named-content>; decimalLongitude: <named-content xmlns:xlink="http://www.w3.org/1999/xlink" content-type="dwc:decimalLongitude" xlink:type="simple">102.1</named-content>; <bold>Identification:</bold> identifiedBy: <named-content xmlns:xlink="http://www.w3.org/1999/xlink" content-type="dwc:identifiedBy" xlink:type="simple">Zhang Chun-tian</named-content>; dateIdentified: <named-content xmlns:xlink="http://www.w3.org/1999/xlink" content-type="dwc:dateIdentified" xlink:type="simple">2022</named-content>; <bold>Event:</bold> samplingProtocol: <named-content xmlns:xlink="http://www.w3.org/1999/xlink" content-type="dwc:samplingProtocol" xlink:type="simple">sweeping</named-content>; eventDate: <named-content xmlns:xlink="http://www.w3.org/1999/xlink" content-type="dwc:eventDate" xlink:type="simple">16/07/2019</named-content>; <bold>Record Level:</bold> collectionCode: <named-content xmlns:xlink="http://www.w3.org/1999/xlink" content-type="dwc:collectionCode" xlink:type="simple">Insects</named-content></p></list-item><list-item><p><bold>Type status:</bold> <named-content xmlns:xlink="http://www.w3.org/1999/xlink" content-type="dwc:typeStatus" xlink:type="simple">Paratype</named-content>. <bold>Occurrence:</bold> recordedBy: <named-content xmlns:xlink="http://www.w3.org/1999/xlink" content-type="dwc:recordedBy" xlink:type="simple">Hao Bo</named-content>; individualCount: <named-content xmlns:xlink="http://www.w3.org/1999/xlink" content-type="dwc:individualCount" xlink:type="simple">2</named-content>; sex: <named-content xmlns:xlink="http://www.w3.org/1999/xlink" content-type="dwc:sex" xlink:type="simple">male</named-content>; lifeStage: <named-content xmlns:xlink="http://www.w3.org/1999/xlink" content-type="dwc:lifeStage" xlink:type="simple">adult</named-content>; occurrenceID: <named-content xmlns:xlink="http://www.w3.org/1999/xlink" content-type="dwc:occurrenceID" xlink:type="simple">6E568ABE-63CB-50C5-9848-E4CF14FAAFBE</named-content>; <bold>Taxon:</bold> scientificName: <named-content xmlns:xlink="http://www.w3.org/1999/xlink" content-type="dwc:scientificName" xlink:type="simple"><tp:taxon-name><tp:taxon-name-part taxon-name-part-type="genus" reg="Macquartia">Macquartia</tp:taxon-name-part><tp:taxon-name-part taxon-name-part-type="species" reg="setifacies">setifacies</tp:taxon-name-part></tp:taxon-name></named-content>; <bold>Location:</bold> country: <named-content xmlns:xlink="http://www.w3.org/1999/xlink" content-type="dwc:country" xlink:type="simple">China</named-content>; stateProvince: <named-content xmlns:xlink="http://www.w3.org/1999/xlink" content-type="dwc:stateProvince" xlink:type="simple">Qinghai</named-content>; locality: <named-content xmlns:xlink="http://www.w3.org/1999/xlink" content-type="dwc:locality" xlink:type="simple">Deqin, Xianmi, Menyuan County</named-content>; verbatimElevation: <named-content xmlns:xlink="http://www.w3.org/1999/xlink" content-type="dwc:verbatimElevation" xlink:type="simple">3384 m</named-content>; verbatimCoordinates: <named-content xmlns:xlink="http://www.w3.org/1999/xlink" content-type="dwc:verbatimCoordinates" xlink:type="simple">37.18°N, 102.80°E</named-content>; decimalLatitude: <named-content xmlns:xlink="http://www.w3.org/1999/xlink" content-type="dwc:decimalLatitude" xlink:type="simple">37.18</named-content>; decimalLongitude: <named-content xmlns:xlink="http://www.w3.org/1999/xlink" content-type="dwc:decimalLongitude" xlink:type="simple">102.8</named-content>; <bold>Identification:</bold> identifiedBy: <named-content xmlns:xlink="http://www.w3.org/1999/xlink" content-type="dwc:identifiedBy" xlink:type="simple">Zhang Chun-tian</named-content>; dateIdentified: <named-content xmlns:xlink="http://www.w3.org/1999/xlink" content-type="dwc:dateIdentified" xlink:type="simple">2022</named-content>; <bold>Event:</bold> samplingProtocol: <named-content xmlns:xlink="http://www.w3.org/1999/xlink" content-type="dwc:samplingProtocol" xlink:type="simple">sweeping</named-content>; eventDate: <named-content xmlns:xlink="http://www.w3.org/1999/xlink" content-type="dwc:eventDate" xlink:type="simple">18/07/2019</named-content>; <bold>Record Level:</bold> collectionCode: <named-content xmlns:xlink="http://www.w3.org/1999/xlink" content-type="dwc:collectionCode" xlink:type="simple">Insects</named-content></p></list-item><list-item><p><bold>Type status:</bold> <named-content xmlns:xlink="http://www.w3.org/1999/xlink" content-type="dwc:typeStatus" xlink:type="simple">Paratype</named-content>. <bold>Occurrence:</bold> recordedBy: <named-content xmlns:xlink="http://www.w3.org/1999/xlink" content-type="dwc:recordedBy" xlink:type="simple">Hao Bo</named-content>; individualCount: <named-content xmlns:xlink="http://www.w3.org/1999/xlink" content-type="dwc:individualCount" xlink:type="simple">1</named-content>; sex: <named-content xmlns:xlink="http://www.w3.org/1999/xlink" content-type="dwc:sex" xlink:type="simple">male</named-content>; lifeStage: <named-content xmlns:xlink="http://www.w3.org/1999/xlink" content-type="dwc:lifeStage" xlink:type="simple">adult</named-content>; occurrenceID: <named-content xmlns:xlink="http://www.w3.org/1999/xlink" content-type="dwc:occurrenceID" xlink:type="simple">AE271F1D-DE0E-5C50-96FD-FD8F8C7F5DC4</named-content>; <bold>Taxon:</bold> scientificName: <named-content xmlns:xlink="http://www.w3.org/1999/xlink" content-type="dwc:scientificName" xlink:type="simple"><tp:taxon-name><tp:taxon-name-part taxon-name-part-type="genus" reg="Macquartia">Macquartia</tp:taxon-name-part><tp:taxon-name-part taxon-name-part-type="species" reg="setifacies">setifacies</tp:taxon-name-part></tp:taxon-name></named-content>; <bold>Location:</bold> country: <named-content xmlns:xlink="http://www.w3.org/1999/xlink" content-type="dwc:country" xlink:type="simple">China</named-content>; stateProvince: <named-content xmlns:xlink="http://www.w3.org/1999/xlink" content-type="dwc:stateProvince" xlink:type="simple">Qinghai</named-content>; locality: <named-content xmlns:xlink="http://www.w3.org/1999/xlink" content-type="dwc:locality" xlink:type="simple">Youhlu, Qilian Mountains</named-content>; verbatimElevation: <named-content xmlns:xlink="http://www.w3.org/1999/xlink" content-type="dwc:verbatimElevation" xlink:type="simple">2990- 3140 m</named-content>; verbatimCoordinates: <named-content xmlns:xlink="http://www.w3.org/1999/xlink" content-type="dwc:verbatimCoordinates" xlink:type="simple">38.15°N, 99.47°E</named-content>; decimalLatitude: <named-content xmlns:xlink="http://www.w3.org/1999/xlink" content-type="dwc:decimalLatitude" xlink:type="simple">38.15</named-content>; decimalLongitude: <named-content xmlns:xlink="http://www.w3.org/1999/xlink" content-type="dwc:decimalLongitude" xlink:type="simple">99.47</named-content>; <bold>Identification:</bold> identifiedBy: <named-content xmlns:xlink="http://www.w3.org/1999/xlink" content-type="dwc:identifiedBy" xlink:type="simple">Zhang Chun-tian</named-content>; dateIdentified: <named-content xmlns:xlink="http://www.w3.org/1999/xlink" content-type="dwc:dateIdentified" xlink:type="simple">2022</named-content>; <bold>Event:</bold> samplingProtocol: <named-content xmlns:xlink="http://www.w3.org/1999/xlink" content-type="dwc:samplingProtocol" xlink:type="simple">sweeping</named-content>; eventDate: <named-content xmlns:xlink="http://www.w3.org/1999/xlink" content-type="dwc:eventDate" xlink:type="simple">24/07/2019</named-content>; <bold>Record Level:</bold> collectionCode: <named-content xmlns:xlink="http://www.w3.org/1999/xlink" content-type="dwc:collectionCode" xlink:type="simple">Insects</named-content></p></list-item><list-item><p><bold>Type status:</bold> <named-content xmlns:xlink="http://www.w3.org/1999/xlink" content-type="dwc:typeStatus" xlink:type="simple">Paratype</named-content>. <bold>Occurrence:</bold> recordedBy: <named-content xmlns:xlink="http://www.w3.org/1999/xlink" content-type="dwc:recordedBy" xlink:type="simple">Li Jun-Jian</named-content>; individualCount: <named-content xmlns:xlink="http://www.w3.org/1999/xlink" content-type="dwc:individualCount" xlink:type="simple">2</named-content>; sex: <named-content xmlns:xlink="http://www.w3.org/1999/xlink" content-type="dwc:sex" xlink:type="simple">male</named-content>; lifeStage: <named-content xmlns:xlink="http://www.w3.org/1999/xlink" content-type="dwc:lifeStage" xlink:type="simple">adult</named-content>; occurrenceID: <named-content xmlns:xlink="http://www.w3.org/1999/xlink" content-type="dwc:occurrenceID" xlink:type="simple">4BF6A1E0-98ED-5C67-9BEF-6F4CE642D879</named-content>; <bold>Taxon:</bold> scientificName: <named-content xmlns:xlink="http://www.w3.org/1999/xlink" content-type="dwc:scientificName" xlink:type="simple"><tp:taxon-name><tp:taxon-name-part taxon-name-part-type="genus" reg="Macquartia">Macquartia</tp:taxon-name-part><tp:taxon-name-part taxon-name-part-type="species" reg="setifacies">setifacies</tp:taxon-name-part></tp:taxon-name></named-content>; <bold>Location:</bold> country: <named-content xmlns:xlink="http://www.w3.org/1999/xlink" content-type="dwc:country" xlink:type="simple">China</named-content>; stateProvince: <named-content xmlns:xlink="http://www.w3.org/1999/xlink" content-type="dwc:stateProvince" xlink:type="simple">Qinghai</named-content>; locality: <named-content xmlns:xlink="http://www.w3.org/1999/xlink" content-type="dwc:locality" xlink:type="simple">Mt. Kongdaban, Qilian Mountains</named-content>; verbatimElevation: <named-content xmlns:xlink="http://www.w3.org/1999/xlink" content-type="dwc:verbatimElevation" xlink:type="simple">3196 m</named-content>; verbatimCoordinates: <named-content xmlns:xlink="http://www.w3.org/1999/xlink" content-type="dwc:verbatimCoordinates" xlink:type="simple">38. 20°N, 100.38°E</named-content>; decimalLatitude: <named-content xmlns:xlink="http://www.w3.org/1999/xlink" content-type="dwc:decimalLatitude" xlink:type="simple">38.2</named-content>; decimalLongitude: <named-content xmlns:xlink="http://www.w3.org/1999/xlink" content-type="dwc:decimalLongitude" xlink:type="simple">100.38</named-content>; <bold>Identification:</bold> identifiedBy: <named-content xmlns:xlink="http://www.w3.org/1999/xlink" content-type="dwc:identifiedBy" xlink:type="simple">Zhang Chun-tian</named-content>; dateIdentified: <named-content xmlns:xlink="http://www.w3.org/1999/xlink" content-type="dwc:dateIdentified" xlink:type="simple">2022</named-content>; <bold>Event:</bold> samplingProtocol: <named-content xmlns:xlink="http://www.w3.org/1999/xlink" content-type="dwc:samplingProtocol" xlink:type="simple">sweeping</named-content>; eventDate: <named-content xmlns:xlink="http://www.w3.org/1999/xlink" content-type="dwc:eventDate" xlink:type="simple">15/08/2019</named-content>; <bold>Record Level:</bold> collectionCode: <named-content xmlns:xlink="http://www.w3.org/1999/xlink" content-type="dwc:collectionCode" xlink:type="simple">Insects</named-content></p></list-item><list-item><p><bold>Type status:</bold> <named-content xmlns:xlink="http://www.w3.org/1999/xlink" content-type="dwc:typeStatus" xlink:type="simple">Paratype</named-content>. <bold>Occurrence:</bold> recordedBy: <named-content xmlns:xlink="http://www.w3.org/1999/xlink" content-type="dwc:recordedBy" xlink:type="simple">Li Jun-Jian</named-content>; individualCount: <named-content xmlns:xlink="http://www.w3.org/1999/xlink" content-type="dwc:individualCount" xlink:type="simple">1</named-content>; sex: <named-content xmlns:xlink="http://www.w3.org/1999/xlink" content-type="dwc:sex" xlink:type="simple">female</named-content>; lifeStage: <named-content xmlns:xlink="http://www.w3.org/1999/xlink" content-type="dwc:lifeStage" xlink:type="simple">adult</named-content>; occurrenceID: <named-content xmlns:xlink="http://www.w3.org/1999/xlink" content-type="dwc:occurrenceID" xlink:type="simple">EAE46C1E-BE8A-51F9-8B5C-17903F257D90</named-content>; <bold>Taxon:</bold> scientificName: <named-content xmlns:xlink="http://www.w3.org/1999/xlink" content-type="dwc:scientificName" xlink:type="simple"><tp:taxon-name><tp:taxon-name-part taxon-name-part-type="genus" reg="Macquartia">Macquartia</tp:taxon-name-part><tp:taxon-name-part taxon-name-part-type="species" reg="setifacies">setifacies</tp:taxon-name-part></tp:taxon-name></named-content>; <bold>Location:</bold> country: <named-content xmlns:xlink="http://www.w3.org/1999/xlink" content-type="dwc:country" xlink:type="simple">China</named-content>; stateProvince: <named-content xmlns:xlink="http://www.w3.org/1999/xlink" content-type="dwc:stateProvince" xlink:type="simple">Qinghai</named-content>; locality: <named-content xmlns:xlink="http://www.w3.org/1999/xlink" content-type="dwc:locality" xlink:type="simple">Shenxiangou, Maixiu, Zeku County</named-content>; verbatimElevation: <named-content xmlns:xlink="http://www.w3.org/1999/xlink" content-type="dwc:verbatimElevation" xlink:type="simple">3196 m</named-content>; verbatimCoordinates: <named-content xmlns:xlink="http://www.w3.org/1999/xlink" content-type="dwc:verbatimCoordinates" xlink:type="simple">35.16°N, 101.55°E</named-content>; decimalLatitude: <named-content xmlns:xlink="http://www.w3.org/1999/xlink" content-type="dwc:decimalLatitude" xlink:type="simple">35.16</named-content>; decimalLongitude: <named-content xmlns:xlink="http://www.w3.org/1999/xlink" content-type="dwc:decimalLongitude" xlink:type="simple">101.55</named-content>; <bold>Identification:</bold> identifiedBy: <named-content xmlns:xlink="http://www.w3.org/1999/xlink" content-type="dwc:identifiedBy" xlink:type="simple">Zhang Chun-tian</named-content>; dateIdentified: <named-content xmlns:xlink="http://www.w3.org/1999/xlink" content-type="dwc:dateIdentified" xlink:type="simple">2022</named-content>; <bold>Event:</bold> samplingProtocol: <named-content xmlns:xlink="http://www.w3.org/1999/xlink" content-type="dwc:samplingProtocol" xlink:type="simple">sweeping</named-content>; eventDate: <named-content xmlns:xlink="http://www.w3.org/1999/xlink" content-type="dwc:eventDate" xlink:type="simple">26/08/2019</named-content>; <bold>Record Level:</bold> collectionCode: <named-content xmlns:xlink="http://www.w3.org/1999/xlink" content-type="dwc:collectionCode" xlink:type="simple">Insects</named-content></p></list-item></list></tp:treatment-sec><tp:treatment-sec sec-type="Description"><title>Description</title><p>Body length 6.0-8.1 mm (Fig. <xref ref-type="fig" rid="F9756782">3</xref><xref ref-type="fig" rid="F9756787">a</xref>, <xref ref-type="fig" rid="F9756788">b</xref>).</p><p><bold>Male</bold>. Head black（Fig. <xref ref-type="fig" rid="F9756782">3</xref><xref ref-type="fig" rid="F9756789">c</xref>, <xref ref-type="fig" rid="F9756790">d</xref>）, with dense greyish-white pruinosity on fronto-orbital plate, parafacial and face; lower face, lower occiput and genal dilation with dark greyish pruinosity; frontal vitta dark brown; ocelli reddish; lunule dark brown; upper occiput black. Eye with dense yellow long hairs. Antenna dark brown, except for basal of 1<sup>st</sup> postpedicel brown; palpus black. Frons strongly narrowed above, at the narrowest point as wide as 1<sup>st</sup> postpedicel or twice as wide as anterior ocelli, in profile two times as long as face; frontal vitta almost linear in front of ocellar triangle and strongly widened anteriorly; parafacial nearly parallel-sided, about three times as wide as (nearly about 2.5 as wide as in profile) 1<sup>st</sup> postpedicel; face weakly concave, very weakly carinate on upper median portion between base of antenna, lower margin of face warped forwards; gena about 2/7 (about 2/7 in profile) of eye height; occiput flattened on upper half, slightly bulged on lower half. Inner vertical setae fine and long, hair-like, slightly longer, not different from postocular setae row; ocellar seta hair-like and fine 1/5-2/7 times as long as eye height; 7-9 frontal setae, 2 upper setae finer and shorter, lowest seta nearly up to upper level of scape; fronto-orbital and parafacial plate with dense and long hairs and with a row of setae on inner side of parafacial; facial ridge with 1-2 setae on lower 1/5; vibrissal inserted at level of lower margin; 9-10 subvibrissal setae, which is at most 1/2 as long as vibrissal; postocular setae close to posterior eye margin, long and directed forward on upper 1/3. Base of antenna nearly level with middle of eye; antenna short, 0.6-0.66 times as long as face; pedicel with a seta which is nearly as long as 1<sup>st</sup> postpedicel; 1<sup>st</sup> postpedicel about twice as long as wide and 1.5 times as long as pedicel; arista short pubescent, about 1.5 times as long as pedicel and 1<sup>st</sup> postpedicel together, thickened on basal 1/5–1/6, 2<sup>nd</sup> aristomere at most 1.5 times as long as wide. Prementum 4-4.5 times as long as wide, about twice as long as genal height; palpus about twice as long as 1<sup>st</sup> postpedicel.</p><p>Thorax shiny black in ground colour, with very thin greyish pruinosity on postpronotal lobe, presutural area of scutum and pro-epimeron. Presutural area of scutum with 3 narrow black median vittae and a pair of black lateral triangular markings. Hairs black, rather dense and erect on scutum and scutellum and dense and long on pleura; 2-3 presutural and 2-3 postsutural acrostichal setae; 2 presutural and 3 postsutural dorsocentral setae; 2 postsutural intra-alar seta; pre-alar seta strong, longer than second supra-alar seta and notopleural seta, but shorter than first supra-alar seta; 3-4 pairs of reclinate and strong marginal scutellar setae, a pair of weak lateral scutellar setae or absent; apical scutellar setae strong and crossed, 1.75-2 times as long as scutellum; a pairs of discal scutellar setae near apex, about as long as scutellum. Two katepisteral setae and anterior one weak；1 upper anterior and a row of (8-9) posterior anepisternal setae; 1 weak anepisternal seta, thin and long; anatergite hairy.</p><p>Wing hyaline, weakly tinged with pale brown, more strongly tinged on basal portion; tegula dark brown, basicosta reddish-yellow; lower calypter yellowish-white, fringe yellowish; halters brown to dark, except apex of halters reddish-yellow. Costal spine as long as crossvein r-m, base of vein R<sub>4+5</sub> with 3-4 fine setulae dorsally and ventrally. Relative lengths of costal sectors 2<sup>nd</sup>, 3<sup>rd</sup> and 4<sup>th</sup> approximately as 0.75:2:1; vein M from dM-Cu crossvein to its bend 2.5-3 times distance between the bend and wing hind margin.</p><p>Legs black or dark brown with pulvilli yellowish, claws and pulvilli longer than 5<sup>th</sup> tarsomere. Fore tibia with 4-5 anteriodorsal setae, upper 3-4 short and weak, pre-apical anterodorsal seta longer than pre-apical dorsal seta; mid-tibia with 3 anterodorsal seta, upper one short, 3-4 posterior and 1 ventral seta; hind tibia with a row of irregular anterodorsal, 3 or 4 of them strong, 2 posterodorsal and 2-3 ventral setae; 1 pre-apical anterodorsal seta slightly shorter than 1 pre-apical dorsal seta; pre-apical anteroventral seta distinct longer than pre-apical posteroventral seta.</p><p>Abdomen long ovate, shiny black without pruinosity. Mid-dorsal excavation of syntergite 1+2 only extending to its basal half, with 2 median marginal setae and 3-4 lateral marginal setae and with some lateral discal setae; 3<sup>rd</sup> tergite usually with 2 median marginal setae and 3-4 lateral marginal setae, 2 median discal setae, without lateral discal seta; 4<sup>th</sup> tergite with a row of marginal setae, 2 median discal setae; 5<sup>th</sup> tergite separately with a row of marginal and discal setae and 2 anterior median discal setae. Male terminalia as Fig. <xref ref-type="fig" rid="F9764871">4</xref>. Sternite 5 nearly triangular, the depth of V-shaped median cleft of sternite 5 about 1/2 of the sternite length, posterior lobe bluntly rounded apically and inner margin slightly pointed at apex. Aedeagal apodeme fork-like at apex, pregonite long, thin at middle, postgonite pointed and hook-like bent downwards, distiphallus long sclerotised at middle and membranous with some rows of minute spinules on surface. In caudal view, cerci slender and apex pointed, surstylus short and thin, slightly blunt at apex. In lateral view, cerci thin and its apex pointed and slightly bent backwards, surstylus slender and slightly rounded at apex.</p><p><bold>Female</bold>. Differing from male as follows: Frons wide, vertex 0.38-0.4 of head width; frontal vitta at middle 1.3 times as wide as fronto-orbital plate; 6 frontal setae and with 2 proclinate orbital setae; 1 outward prevertical seta, about as long as occellar, but weaker than orbital seta; inner vertical setae strong, distinct different from postocular setae row; claws and pulvilli shorter than 5<sup>th</sup> tarsomere.</p></tp:treatment-sec><tp:treatment-sec sec-type="Diagnosis"><title>Diagnosis</title><p>Frons about as wide as antenna. Parafacial hairy on whole length. Palpi dark brown, pedicel and legs black, 3 postsutural dorsocentral setae. Pre-alar seta about as long as hind supra-alar seta, 2 katepisternal setae. Basicosta reddish-yellow. Mid-tibia with 2-5 anterodorsal setae. Abdomen without pruinosity and marking, mid-dorsal excavation of syntergite 1+2 not extending to its posterior margin, tergite 3 with 2-4 marginal setae.</p></tp:treatment-sec><tp:treatment-sec sec-type="Etymology"><title>Etymology</title><p>Specific epithet from the Latin adjective setal (= setose) plus noun face, in reference to one of the diagnostic characters of this species, in reference to the haired parafacial, which is a diagnostic feature of this species.</p></tp:treatment-sec><tp:treatment-sec sec-type="Distribution"><title>Distribution</title><p>Palaearctic China (Qinghai)</p></tp:treatment-sec><tp:treatment-sec sec-type="Remarks."><title>Remarks.</title><p>This species is similar to <italic><tp:taxon-name><tp:taxon-name-part taxon-name-part-type="genus" reg="Macquartia">M.</tp:taxon-name-part><tp:taxon-name-part taxon-name-part-type="species" reg="dispar">dispar</tp:taxon-name-part></tp:taxon-name></italic> (Fallén), but it is distinguished from the latter in having wider frons, as wide as antenna, reddish-yellow basicosta, pre-alar seta about as long as hind supra-alar seta, 2 katepisternal setae, abdomen without pruinosity and marking.</p></tp:treatment-sec><tp:treatment-sec><!--Section generated to contain objects referenced in tp:taxon-treatment.--><fig-group id="F9756782" position="float" orientation="portrait"><caption><p><italic><tp:taxon-name><tp:taxon-name-part taxon-name-part-type="genus" reg="Macquartia">Macquartia</tp:taxon-name-part><tp:taxon-name-part taxon-name-part-type="species" reg="setifacies">setifacies</tp:taxon-name-part></tp:taxon-name></italic> sp. n. (Sichuan). All in SYNU. a, b, scale bars = 1 mm; c, d, scale bars = 0.5 mm.</p></caption><fig id="F9756787" position="float" orientation="portrait"><object-id xmlns:xlink="http://www.w3.org/1999/xlink" content-type="arpha" xlink:type="simple">BCC6C799-1524-55C5-A98F-7EBFD9047169</object-id><object-id xmlns:xlink="http://www.w3.org/1999/xlink" content-type="doi" xlink:type="simple">10.3897/BDJ.11.e106273.figure3a</object-id><label>Figure 3a.</label><caption><p>male body in lateral view.</p></caption><graphic xmlns:xlink="http://www.w3.org/1999/xlink" xlink:href="bdj-11-e106273-g003_a.jpg" xlink:type="simple" position="float" orientation="portrait" id="oo_846101.jpg"><uri content-type="original_file" xlink:type="simple">https://binary.pensoft.net/fig/846101</uri></graphic></fig><fig id="F9756788" position="float" orientation="portrait"><object-id xmlns:xlink="http://www.w3.org/1999/xlink" content-type="arpha" xlink:type="simple">D80EBD28-9297-541A-8F4E-730AF4EA9594</object-id><object-id xmlns:xlink="http://www.w3.org/1999/xlink" content-type="doi" xlink:type="simple">10.3897/BDJ.11.e106273.figure3b</object-id><label>Figure 3b.</label><caption><p>male body in dorsal view.</p></caption><graphic xmlns:xlink="http://www.w3.org/1999/xlink" xlink:href="bdj-11-e106273-g003_b.jpg" xlink:type="simple" position="float" orientation="portrait" id="oo_846102.jpg"><uri content-type="original_file" xlink:type="simple">https://binary.pensoft.net/fig/846102</uri></graphic></fig><fig id="F9756789" position="float" orientation="portrait"><object-id xmlns:xlink="http://www.w3.org/1999/xlink" content-type="arpha" xlink:type="simple">EE3634B7-B274-52B9-8F09-DBF0688D9355</object-id><object-id xmlns:xlink="http://www.w3.org/1999/xlink" content-type="doi" xlink:type="simple">10.3897/BDJ.11.e106273.figure3c</object-id><label>Figure 3c.</label><caption><p>male head in lateral view.</p></caption><graphic xmlns:xlink="http://www.w3.org/1999/xlink" xlink:href="bdj-11-e106273-g003_c.jpg" xlink:type="simple" position="float" orientation="portrait" id="oo_846103.jpg"><uri content-type="original_file" xlink:type="simple">https://binary.pensoft.net/fig/846103</uri></graphic></fig><fig id="F9756790" position="float" orientation="portrait"><object-id xmlns:xlink="http://www.w3.org/1999/xlink" content-type="arpha" xlink:type="simple">FAB69A9B-3914-59A7-BBA6-22264AD7F687</object-id><object-id xmlns:xlink="http://www.w3.org/1999/xlink" content-type="doi" xlink:type="simple">10.3897/BDJ.11.e106273.figure3d</object-id><label>Figure 3d.</label><caption><p>male head in anterior view.</p></caption><graphic xmlns:xlink="http://www.w3.org/1999/xlink" xlink:href="bdj-11-e106273-g003_d.jpg" xlink:type="simple" position="float" orientation="portrait" id="oo_846104.jpg"><uri content-type="original_file" xlink:type="simple">https://binary.pensoft.net/fig/846104</uri></graphic></fig></fig-group><fig id="F9756787" position="float" orientation="portrait"><object-id xmlns:xlink="http://www.w3.org/1999/xlink" content-type="arpha" xlink:type="simple">BCC6C799-1524-55C5-A98F-7EBFD9047169</object-id><object-id xmlns:xlink="http://www.w3.org/1999/xlink" content-type="doi" xlink:type="simple">10.3897/BDJ.11.e106273.figure3a</object-id><label>Figure 3a.</label><caption><p>male body in lateral view.</p></caption><graphic xmlns:xlink="http://www.w3.org/1999/xlink" xlink:href="bdj-11-e106273-g003_a.jpg" xlink:type="simple" position="float" orientation="portrait" id="oo_846101.jpg"><uri content-type="original_file" xlink:type="simple">https://binary.pensoft.net/fig/846101</uri></graphic></fig><fig id="F9756788" position="float" orientation="portrait"><object-id xmlns:xlink="http://www.w3.org/1999/xlink" content-type="arpha" xlink:type="simple">D80EBD28-9297-541A-8F4E-730AF4EA9594</object-id><object-id xmlns:xlink="http://www.w3.org/1999/xlink" content-type="doi" xlink:type="simple">10.3897/BDJ.11.e106273.figure3b</object-id><label>Figure 3b.</label><caption><p>male body in dorsal view.</p></caption><graphic xmlns:xlink="http://www.w3.org/1999/xlink" xlink:href="bdj-11-e106273-g003_b.jpg" xlink:type="simple" position="float" orientation="portrait" id="oo_846102.jpg"><uri content-type="original_file" xlink:type="simple">https://binary.pensoft.net/fig/846102</uri></graphic></fig><fig id="F9756789" position="float" orientation="portrait"><object-id xmlns:xlink="http://www.w3.org/1999/xlink" content-type="arpha" xlink:type="simple">EE3634B7-B274-52B9-8F09-DBF0688D9355</object-id><object-id xmlns:xlink="http://www.w3.org/1999/xlink" content-type="doi" xlink:type="simple">10.3897/BDJ.11.e106273.figure3c</object-id><label>Figure 3c.</label><caption><p>male head in lateral view.</p></caption><graphic xmlns:xlink="http://www.w3.org/1999/xlink" xlink:href="bdj-11-e106273-g003_c.jpg" xlink:type="simple" position="float" orientation="portrait" id="oo_846103.jpg"><uri content-type="original_file" xlink:type="simple">https://binary.pensoft.net/fig/846103</uri></graphic></fig><fig id="F9756790" position="float" orientation="portrait"><object-id xmlns:xlink="http://www.w3.org/1999/xlink" content-type="arpha" xlink:type="simple">FAB69A9B-3914-59A7-BBA6-22264AD7F687</object-id><object-id xmlns:xlink="http://www.w3.org/1999/xlink" content-type="doi" xlink:type="simple">10.3897/BDJ.11.e106273.figure3d</object-id><label>Figure 3d.</label><caption><p>male head in anterior view.</p></caption><graphic xmlns:xlink="http://www.w3.org/1999/xlink" xlink:href="bdj-11-e106273-g003_d.jpg" xlink:type="simple" position="float" orientation="portrait" id="oo_846104.jpg"><uri content-type="original_file" xlink:type="simple">https://binary.pensoft.net/fig/846104</uri></graphic></fig><fig-group id="F9764871" position="float" orientation="portrait"><caption><p><italic><tp:taxon-name><tp:taxon-name-part taxon-name-part-type="genus" reg="Macquartia">Macquartia</tp:taxon-name-part><tp:taxon-name-part taxon-name-part-type="species" reg="setifacies">setifacies</tp:taxon-name-part></tp:taxon-name></italic> sp. n. (Sichuan). All in SYNU. Scale bars = 0.1 mm. <bold>distph</bold> = distiphallus; <bold>ej apod</bold> = ejaculatory apodeme; <bold>hypd</bold> = hypandrium; <bold>pgt</bold> = postgonite; <bold>phapod</bold> = phallapodeme; <bold>pregt</bold> = pregonite.</p></caption><fig id="F9764876" position="float" orientation="portrait"><object-id xmlns:xlink="http://www.w3.org/1999/xlink" content-type="arpha" xlink:type="simple">536E2E19-A43F-5D3B-8F0F-1BE7E10C2189</object-id><object-id xmlns:xlink="http://www.w3.org/1999/xlink" content-type="doi" xlink:type="simple">10.3897/BDJ.11.e106273.figure4a</object-id><label>Figure 4a.</label><caption><p>sternite 5 in ventral view.</p></caption><graphic xmlns:xlink="http://www.w3.org/1999/xlink" xlink:href="bdj-11-e106273-g004_a.jpg" xlink:type="simple" position="float" orientation="portrait" id="oo_904128.jpg"><uri content-type="original_file" xlink:type="simple">https://binary.pensoft.net/fig/904128</uri></graphic></fig><fig id="F9764877" position="float" orientation="portrait"><object-id xmlns:xlink="http://www.w3.org/1999/xlink" content-type="arpha" xlink:type="simple">12531095-3BF0-5F73-BEA7-DC2B424DD4A1</object-id><object-id xmlns:xlink="http://www.w3.org/1999/xlink" content-type="doi" xlink:type="simple">10.3897/BDJ.11.e106273.figure4b</object-id><label>Figure 4b.</label><caption><p>male cerci, surstyli and endium in caudal view.</p></caption><graphic xmlns:xlink="http://www.w3.org/1999/xlink" xlink:href="bdj-11-e106273-g004_b.jpg" xlink:type="simple" position="float" orientation="portrait" id="oo_904129.jpg"><uri content-type="original_file" xlink:type="simple">https://binary.pensoft.net/fig/904129</uri></graphic></fig><fig id="F9764878" position="float" orientation="portrait"><object-id xmlns:xlink="http://www.w3.org/1999/xlink" content-type="arpha" xlink:type="simple">D42F71B5-990E-59A6-B1C5-4A4C0630E8A1</object-id><object-id xmlns:xlink="http://www.w3.org/1999/xlink" content-type="doi" xlink:type="simple">10.3897/BDJ.11.e106273.figure4c</object-id><label>Figure 4c.</label><caption><p>male cerci, surstyli and epandium in lateral view.</p></caption><graphic xmlns:xlink="http://www.w3.org/1999/xlink" xlink:href="bdj-11-e106273-g004_c.jpg" xlink:type="simple" position="float" orientation="portrait" id="oo_904131.jpg"><uri content-type="original_file" xlink:type="simple">https://binary.pensoft.net/fig/904131</uri></graphic></fig><fig id="F9764879" position="float" orientation="portrait"><object-id xmlns:xlink="http://www.w3.org/1999/xlink" content-type="arpha" xlink:type="simple">244DF133-3227-52DF-9A17-6F515734B879</object-id><object-id xmlns:xlink="http://www.w3.org/1999/xlink" content-type="doi" xlink:type="simple">10.3897/BDJ.11.e106273.figure4d</object-id><label>Figure 4d.</label><caption><p>male phallus in lateral view.</p></caption><graphic xmlns:xlink="http://www.w3.org/1999/xlink" xlink:href="bdj-11-e106273-g004_d.jpg" xlink:type="simple" position="float" orientation="portrait" id="oo_904468.jpg"><uri content-type="original_file" xlink:type="simple">https://binary.pensoft.net/fig/904468</uri></graphic></fig></fig-group></tp:treatment-sec></tp:taxon-treatment>
