# Supplementary material for: Taxonomic study of the genus Macquartia Robineau-Desvoidy (Diptera, Tachinidae) from China
Source: Biodivers Data J. 2023 Oct 19;11:e106273. doi: 10.3897/BDJ.11.e106273 (PMC10612116; doi:10.3897/BDJ.11.e106273)
Supplement: XML Treatment for Macquartia sichuanensis [file BDJ.11.e106273-treatment4.xml]

<!DOCTYPE tp:taxon-treatment
  PUBLIC "-//TaxonX//DTD Taxonomic Treatment Publishing DTD v0 20100105//EN" "tax-treatment-NSO.dtd">
<tp:taxon-treatment xmlns:tp="http://www.plazi.org/taxpub"><tp:treatment-meta><mixed-citation publication-type="journal"><person-group><name><surname>Zhang</surname><given-names>Baihui</given-names></name><name><surname>Li</surname><given-names>Henan</given-names></name><name><surname>Li</surname><given-names>Junjian</given-names></name><name><surname>Zhang</surname><given-names>Dong</given-names></name><name><surname>Zhang</surname><given-names>Chuntian</given-names></name></person-group><article-title>Taxonomic study of the genus <italic><tp:taxon-name><tp:taxon-name-part taxon-name-part-type="genus" reg="Macquartia">Macquartia</tp:taxon-name-part></tp:taxon-name></italic> Robineau-Desvoidy (<tp:taxon-name><tp:taxon-name-part taxon-name-part-type="order">Diptera</tp:taxon-name-part></tp:taxon-name>, <tp:taxon-name><tp:taxon-name-part taxon-name-part-type="family">Tachinidae</tp:taxon-name-part></tp:taxon-name>) from China</article-title><source>Biodivers Data J</source><day>19</day><month>10</month><year>2023</year><volume>11</volume><pub-id pub-id-type="doi">10.3897/BDJ.11.e106273</pub-id></mixed-citation></tp:treatment-meta><tp:nomenclature><tp:taxon-name>
            <object-id xmlns:xlink="http://www.w3.org/1999/xlink" content-type="arpha" xlink:type="simple">811E3DF0-08CE-52E0-81FE-C3A5AEEAA0E6</object-id>
            <tp:taxon-name-part taxon-name-part-type="genus">Macquartia</tp:taxon-name-part>
            <tp:taxon-name-part taxon-name-part-type="species">sichuanensis</tp:taxon-name-part>
            <object-id xmlns:xlink="http://www.w3.org/1999/xlink" content-type="zoobank" xlink:type="simple" object-id-type="ZooBank">C8C63DA3-99DF-4A08-929B-546A5EE9128E</object-id>
          </tp:taxon-name><tp:taxon-authority>Zhang &amp; Zhang</tp:taxon-authority><tp:taxon-status xmlns:xlink="http://www.w3.org/1999/xlink" xlink:type="simple">sp. nov.</tp:taxon-status></tp:nomenclature><tp:treatment-sec sec-type="materials"><title>Materials</title><list list-type="alpha-lower" list-content="occurrences"><list-item><p><bold>Type status:</bold> <named-content xmlns:xlink="http://www.w3.org/1999/xlink" content-type="dwc:typeStatus" xlink:type="simple">Holotype</named-content>. <bold>Occurrence:</bold> recordedBy: <named-content xmlns:xlink="http://www.w3.org/1999/xlink" content-type="dwc:recordedBy" xlink:type="simple">Zhang XZ</named-content>; individualCount: <named-content xmlns:xlink="http://www.w3.org/1999/xlink" content-type="dwc:individualCount" xlink:type="simple">1</named-content>; sex: <named-content xmlns:xlink="http://www.w3.org/1999/xlink" content-type="dwc:sex" xlink:type="simple">male</named-content>; lifeStage: <named-content xmlns:xlink="http://www.w3.org/1999/xlink" content-type="dwc:lifeStage" xlink:type="simple">adult</named-content>; occurrenceID: <named-content xmlns:xlink="http://www.w3.org/1999/xlink" content-type="dwc:occurrenceID" xlink:type="simple">2F135E9F-254F-5C35-8229-FF89E906B01E</named-content>; <bold>Taxon:</bold> scientificName: <named-content xmlns:xlink="http://www.w3.org/1999/xlink" content-type="dwc:scientificName" xlink:type="simple"><tp:taxon-name><tp:taxon-name-part taxon-name-part-type="genus" reg="Macquartia">Macquartia</tp:taxon-name-part><tp:taxon-name-part taxon-name-part-type="species" reg="sichuanensis">sichuanensis</tp:taxon-name-part></tp:taxon-name></named-content>; <bold>Location:</bold> country: <named-content xmlns:xlink="http://www.w3.org/1999/xlink" content-type="dwc:country" xlink:type="simple">China</named-content>; stateProvince: <named-content xmlns:xlink="http://www.w3.org/1999/xlink" content-type="dwc:stateProvince" xlink:type="simple">Sichuan</named-content>; locality: <named-content xmlns:xlink="http://www.w3.org/1999/xlink" content-type="dwc:locality" xlink:type="simple">Wolong Nature Reserve, Wenchuan County</named-content>; verbatimElevation: <named-content xmlns:xlink="http://www.w3.org/1999/xlink" content-type="dwc:verbatimElevation" xlink:type="simple">1920 m</named-content>; verbatimCoordinates: <named-content xmlns:xlink="http://www.w3.org/1999/xlink" content-type="dwc:verbatimCoordinates" xlink:type="simple">30.33°N, 103.42°E</named-content>; decimalLatitude: <named-content xmlns:xlink="http://www.w3.org/1999/xlink" content-type="dwc:decimalLatitude" xlink:type="simple">30.33</named-content>; decimalLongitude: <named-content xmlns:xlink="http://www.w3.org/1999/xlink" content-type="dwc:decimalLongitude" xlink:type="simple">103.42</named-content>; <bold>Identification:</bold> identifiedBy: <named-content xmlns:xlink="http://www.w3.org/1999/xlink" content-type="dwc:identifiedBy" xlink:type="simple">Zhang Chun-tian</named-content>; dateIdentified: <named-content xmlns:xlink="http://www.w3.org/1999/xlink" content-type="dwc:dateIdentified" xlink:type="simple">2022</named-content>; <bold>Event:</bold> samplingProtocol: <named-content xmlns:xlink="http://www.w3.org/1999/xlink" content-type="dwc:samplingProtocol" xlink:type="simple">sweeping</named-content>; eventDate: <named-content xmlns:xlink="http://www.w3.org/1999/xlink" content-type="dwc:eventDate" xlink:type="simple">30/07/1983</named-content>; <bold>Record Level:</bold> collectionCode: <named-content xmlns:xlink="http://www.w3.org/1999/xlink" content-type="dwc:collectionCode" xlink:type="simple">Insects</named-content></p></list-item><list-item><p><bold>Type status:</bold> <named-content xmlns:xlink="http://www.w3.org/1999/xlink" content-type="dwc:typeStatus" xlink:type="simple">Paratype</named-content>. <bold>Occurrence:</bold> recordedBy: <named-content xmlns:xlink="http://www.w3.org/1999/xlink" content-type="dwc:recordedBy" xlink:type="simple">Huang KR</named-content>; individualCount: <named-content xmlns:xlink="http://www.w3.org/1999/xlink" content-type="dwc:individualCount" xlink:type="simple">1</named-content>; sex: <named-content xmlns:xlink="http://www.w3.org/1999/xlink" content-type="dwc:sex" xlink:type="simple">male</named-content>; lifeStage: <named-content xmlns:xlink="http://www.w3.org/1999/xlink" content-type="dwc:lifeStage" xlink:type="simple">adult</named-content>; occurrenceID: <named-content xmlns:xlink="http://www.w3.org/1999/xlink" content-type="dwc:occurrenceID" xlink:type="simple">1C86DC03-7A85-5516-AD88-F12FB8251AFA</named-content>; <bold>Taxon:</bold> scientificName: <named-content xmlns:xlink="http://www.w3.org/1999/xlink" content-type="dwc:scientificName" xlink:type="simple"><tp:taxon-name><tp:taxon-name-part taxon-name-part-type="genus" reg="Macquartia">Macquartia</tp:taxon-name-part><tp:taxon-name-part taxon-name-part-type="species" reg="sichuanensis">sichuanensis</tp:taxon-name-part></tp:taxon-name></named-content>; <bold>Location:</bold> country: <named-content xmlns:xlink="http://www.w3.org/1999/xlink" content-type="dwc:country" xlink:type="simple">China</named-content>; stateProvince: <named-content xmlns:xlink="http://www.w3.org/1999/xlink" content-type="dwc:stateProvince" xlink:type="simple">Sichuan</named-content>; locality: <named-content xmlns:xlink="http://www.w3.org/1999/xlink" content-type="dwc:locality" xlink:type="simple">Jiulao cave, Emei Mountains</named-content>; verbatimElevation: <named-content xmlns:xlink="http://www.w3.org/1999/xlink" content-type="dwc:verbatimElevation" xlink:type="simple">1800-1900 m</named-content>; verbatimCoordinates: <named-content xmlns:xlink="http://www.w3.org/1999/xlink" content-type="dwc:verbatimCoordinates" xlink:type="simple">29.36°N, 103.29°E</named-content>; decimalLatitude: <named-content xmlns:xlink="http://www.w3.org/1999/xlink" content-type="dwc:decimalLatitude" xlink:type="simple">29.36</named-content>; decimalLongitude: <named-content xmlns:xlink="http://www.w3.org/1999/xlink" content-type="dwc:decimalLongitude" xlink:type="simple">103.29</named-content>; <bold>Identification:</bold> identifiedBy: <named-content xmlns:xlink="http://www.w3.org/1999/xlink" content-type="dwc:identifiedBy" xlink:type="simple">Zhang Chun-tian</named-content>; dateIdentified: <named-content xmlns:xlink="http://www.w3.org/1999/xlink" content-type="dwc:dateIdentified" xlink:type="simple">2022</named-content>; <bold>Event:</bold> samplingProtocol: <named-content xmlns:xlink="http://www.w3.org/1999/xlink" content-type="dwc:samplingProtocol" xlink:type="simple">sweeping</named-content>; eventDate: <named-content xmlns:xlink="http://www.w3.org/1999/xlink" content-type="dwc:eventDate" xlink:type="simple">08/05/1957</named-content>; <bold>Record Level:</bold> collectionCode: <named-content xmlns:xlink="http://www.w3.org/1999/xlink" content-type="dwc:collectionCode" xlink:type="simple">Insects</named-content></p></list-item><list-item><p><bold>Type status:</bold> <named-content xmlns:xlink="http://www.w3.org/1999/xlink" content-type="dwc:typeStatus" xlink:type="simple">Paratype</named-content>. <bold>Occurrence:</bold> recordedBy: <named-content xmlns:xlink="http://www.w3.org/1999/xlink" content-type="dwc:recordedBy" xlink:type="simple">Zhang Chun-tian</named-content>; individualCount: <named-content xmlns:xlink="http://www.w3.org/1999/xlink" content-type="dwc:individualCount" xlink:type="simple">1</named-content>; sex: <named-content xmlns:xlink="http://www.w3.org/1999/xlink" content-type="dwc:sex" xlink:type="simple">male</named-content>; lifeStage: <named-content xmlns:xlink="http://www.w3.org/1999/xlink" content-type="dwc:lifeStage" xlink:type="simple">adult</named-content>; occurrenceID: <named-content xmlns:xlink="http://www.w3.org/1999/xlink" content-type="dwc:occurrenceID" xlink:type="simple">665968BB-6DCF-5620-8B66-2229924FE0D9</named-content>; <bold>Taxon:</bold> scientificName: <named-content xmlns:xlink="http://www.w3.org/1999/xlink" content-type="dwc:scientificName" xlink:type="simple"><tp:taxon-name><tp:taxon-name-part taxon-name-part-type="genus" reg="Macquartia">Macquartia</tp:taxon-name-part><tp:taxon-name-part taxon-name-part-type="species" reg="sichuanensis">sichuanensis</tp:taxon-name-part></tp:taxon-name></named-content>; <bold>Location:</bold> country: <named-content xmlns:xlink="http://www.w3.org/1999/xlink" content-type="dwc:country" xlink:type="simple">China</named-content>; stateProvince: <named-content xmlns:xlink="http://www.w3.org/1999/xlink" content-type="dwc:stateProvince" xlink:type="simple">Chongqing</named-content>; locality: <named-content xmlns:xlink="http://www.w3.org/1999/xlink" content-type="dwc:locality" xlink:type="simple">Yintiaoling Nature Reserve, Wuxi County</named-content>; verbatimElevation: <named-content xmlns:xlink="http://www.w3.org/1999/xlink" content-type="dwc:verbatimElevation" xlink:type="simple">1780-2070 m</named-content>; verbatimCoordinates: <named-content xmlns:xlink="http://www.w3.org/1999/xlink" content-type="dwc:verbatimCoordinates" xlink:type="simple">31.40°N, 109.88°E</named-content>; decimalLatitude: <named-content xmlns:xlink="http://www.w3.org/1999/xlink" content-type="dwc:decimalLatitude" xlink:type="simple">31.4</named-content>; decimalLongitude: <named-content xmlns:xlink="http://www.w3.org/1999/xlink" content-type="dwc:decimalLongitude" xlink:type="simple">109.88</named-content>; <bold>Identification:</bold> identifiedBy: <named-content xmlns:xlink="http://www.w3.org/1999/xlink" content-type="dwc:identifiedBy" xlink:type="simple">Zhang Chun-tian</named-content>; dateIdentified: <named-content xmlns:xlink="http://www.w3.org/1999/xlink" content-type="dwc:dateIdentified" xlink:type="simple">2022</named-content>; <bold>Event:</bold> samplingProtocol: <named-content xmlns:xlink="http://www.w3.org/1999/xlink" content-type="dwc:samplingProtocol" xlink:type="simple">sweeping</named-content>; eventDate: <named-content xmlns:xlink="http://www.w3.org/1999/xlink" content-type="dwc:eventDate" xlink:type="simple">14-16/08/2022</named-content>; <bold>Record Level:</bold> collectionCode: <named-content xmlns:xlink="http://www.w3.org/1999/xlink" content-type="dwc:collectionCode" xlink:type="simple">Insects</named-content></p></list-item></list></tp:treatment-sec><tp:treatment-sec sec-type="Description"><title>Description</title><p>Body length 7.3-8.0 mm (Fig. <xref ref-type="fig" rid="F9764880">5</xref><xref ref-type="fig" rid="F9764885">a</xref>, <xref ref-type="fig" rid="F9764886">b</xref>).</p><p><bold>Male</bold>. This species is similar to <italic><tp:taxon-name><tp:taxon-name-part taxon-name-part-type="genus" reg="Macquartia">M.</tp:taxon-name-part><tp:taxon-name-part taxon-name-part-type="species" reg="barkamensis">barkamensis</tp:taxon-name-part></tp:taxon-name></italic> sp. n. in appearance, but it is different from the latter in head (Fig. <xref ref-type="fig" rid="F9764880">5</xref><xref ref-type="fig" rid="F9764887">c</xref>, <xref ref-type="fig" rid="F9764888">d</xref>) having dark brown antenna, except for base of 1<sup>st</sup> postpedicel brown, palpus dark brown. Frons about as wide as anterior ocellar width, parafacial nearly as wide as 1<sup>st</sup> postpedicel, genal height about 1/7-1/8 of eye height; 8-9 frontal setae, lowest seta nearly up to upper level of pedicel; parafacial bare; facial ridge with short seta-like hairs on lower 1/5-1/3. Base of antenna nearly level with 1/3 lower of eye; antenna at least 4/5 as long as face, 1<sup>st</sup> postpedicel about 3-3.5 times as long as wide and about 3 times as long as pedicel; arista long plumose, aristal hairs as long as 1<sup>st</sup> postpedicel width. Prementum short, about twice as long as wide.</p><p>Thorax covered with brownish-grey white pruinosity on lateral surfaces of presutural scutum, anepisternum and katepisternum. Two presutural and 3 postsutural dorsocentral setae; pre-alar seta absent, 2 supra-alar setae longer than notopleural seta; apical scutellar setae crossed, about 1.5 times as long as scutellum. Proepisternum hairy, 1 upper anterior and a row of (6-7) posterior anepisternal setae, 3 katepisteral setae. Wing with tegula and basicosta dark brown; lower calypter brownish to brown. Costal spine at least as long as, or nearly, crossvein r-m, base of vein R<sub>4+5</sub> with 3-7 fine setulae dorsally and ventrally, relative lengths of costal sectors 2<sup>nd</sup>, 3<sup>rd</sup> and 4<sup>th</sup> approximately as 2:6:3; vein M from dM-Cu crossvein to its bend about three times distance between the bend and hind margin of wing. Legs dark brown. Fore tibia with a row of 7-9 short anteriodorsal setae (sometimes 3-4 of them stronger), pre-apical anterodorsal seta distinctly weaker than pre-apical dorsal seta; mid-tibia with 4 posterodorsal setae, ventral seta absent; hind tibia with 6-8 anterodorsal, 3-4 of them long, 2-4 ventral setae, lower two stronger; 3 pre-apical dorsal setae equal in length.</p><p>Abdomen ovate with shiny black, Mid-dorsal excavation of syntergite 1+2 only extending to its basal half, antero-lateral suraces of 3<sup>rd</sup> and 4<sup>th</sup> tergite covered with greyish-white pruinosity. Syntergite 1+2 with two pairs of lateral marginal and with 2 lateral discal setae, median marginal seta absent; 3<sup>rd</sup> tergite with a row of (8-10) marginal setae, a pair of median discal setae and 1-2 pairs of lateral discal setae. Male terminalia as Fig. <xref ref-type="fig" rid="F9764889">6</xref>.</p><p><bold>Female</bold>. Unknown.</p></tp:treatment-sec><tp:treatment-sec sec-type="Diagnosis"><title>Diagnosis</title><p>Parafacial bare, palpi dark. Two presutural and 3 postsutural dorsocentral setae, 3 katepisternal setae. Lower calyptrae divergent from scutellum. Mid-tibia with 1 anterodorsal seta. Abdomen with sparse pruinosity, syntergite 1+2 medially excavate to base, with a pair of lateral marginal setae, without median marginal and discal seta, 3<sup>rd</sup> tergite with a complete row of marginal and 2 median discal setae, 4<sup>th</sup> tergite separately with a row of discal and marginal setae.</p></tp:treatment-sec><tp:treatment-sec sec-type="Etymology"><title>Etymology</title><p>The specific epithet is taken from a locality of this species, i.e. Sichuan, China.</p></tp:treatment-sec><tp:treatment-sec sec-type="Distribution"><title>Distribution</title><p>Oriental China (Chongqing, Sichuan).</p></tp:treatment-sec><tp:treatment-sec sec-type="Remarks."><title>Remarks.</title><p>This species is similar with <italic><tp:taxon-name><tp:taxon-name-part taxon-name-part-type="genus" reg="Macquartia">M.</tp:taxon-name-part><tp:taxon-name-part taxon-name-part-type="species" reg="barkamensis">barkamensis</tp:taxon-name-part></tp:taxon-name></italic> sp. n. in appearance, but it is distinguished from the latter in having bare parafacial, dark brown palpi, 3 katepisternal setae, syntergite 1+2 with two pairs of lateral marginal setae, 3rd tergite with a complete row of marginal setae.</p></tp:treatment-sec><tp:treatment-sec><!--Section generated to contain objects referenced in tp:taxon-treatment.--><fig-group id="F9764880" position="float" orientation="portrait"><caption><p><italic><tp:taxon-name><tp:taxon-name-part taxon-name-part-type="genus" reg="Macquartia">Macquartia</tp:taxon-name-part><tp:taxon-name-part taxon-name-part-type="species" reg="sichuanensis">sichuanensis</tp:taxon-name-part></tp:taxon-name></italic> sp. n. (Sichuan). All in SYNU. a, b, scale bars = 1 mm; c, d, scale bars = 0.5 mm.</p></caption><fig id="F9764885" position="float" orientation="portrait"><object-id xmlns:xlink="http://www.w3.org/1999/xlink" content-type="arpha" xlink:type="simple">8842D636-B979-57DB-900B-C4AE6D5454B8</object-id><object-id xmlns:xlink="http://www.w3.org/1999/xlink" content-type="doi" xlink:type="simple">10.3897/BDJ.11.e106273.figure5a</object-id><label>Figure 5a.</label><caption><p>male body in lateral view.</p></caption><graphic xmlns:xlink="http://www.w3.org/1999/xlink" xlink:href="bdj-11-e106273-g005_a.jpg" xlink:type="simple" position="float" orientation="portrait" id="oo_846918.jpg"><uri content-type="original_file" xlink:type="simple">https://binary.pensoft.net/fig/846918</uri></graphic></fig><fig id="F9764886" position="float" orientation="portrait"><object-id xmlns:xlink="http://www.w3.org/1999/xlink" content-type="arpha" xlink:type="simple">4786048D-65D6-5633-977E-84ACDAB0EADB</object-id><object-id xmlns:xlink="http://www.w3.org/1999/xlink" content-type="doi" xlink:type="simple">10.3897/BDJ.11.e106273.figure5b</object-id><label>Figure 5b.</label><caption><p>male body in dorsal view.</p></caption><graphic xmlns:xlink="http://www.w3.org/1999/xlink" xlink:href="bdj-11-e106273-g005_b.jpg" xlink:type="simple" position="float" orientation="portrait" id="oo_846919.jpg"><uri content-type="original_file" xlink:type="simple">https://binary.pensoft.net/fig/846919</uri></graphic></fig><fig id="F9764887" position="float" orientation="portrait"><object-id xmlns:xlink="http://www.w3.org/1999/xlink" content-type="arpha" xlink:type="simple">3D695144-3FE2-576E-B443-F0AAF6A4C19F</object-id><object-id xmlns:xlink="http://www.w3.org/1999/xlink" content-type="doi" xlink:type="simple">10.3897/BDJ.11.e106273.figure5c</object-id><label>Figure 5c.</label><caption><p>male head in lateral view.</p></caption><graphic xmlns:xlink="http://www.w3.org/1999/xlink" xlink:href="bdj-11-e106273-g005_c.jpg" xlink:type="simple" position="float" orientation="portrait" id="oo_846920.jpg"><uri content-type="original_file" xlink:type="simple">https://binary.pensoft.net/fig/846920</uri></graphic></fig><fig id="F9764888" position="float" orientation="portrait"><object-id xmlns:xlink="http://www.w3.org/1999/xlink" content-type="arpha" xlink:type="simple">D2978519-67D3-5B0A-9124-D911D92E04A6</object-id><object-id xmlns:xlink="http://www.w3.org/1999/xlink" content-type="doi" xlink:type="simple">10.3897/BDJ.11.e106273.figure5d</object-id><label>Figure 5d.</label><caption><p>male head in anterior view.</p></caption><graphic xmlns:xlink="http://www.w3.org/1999/xlink" xlink:href="bdj-11-e106273-g005_d.jpg" xlink:type="simple" position="float" orientation="portrait" id="oo_846921.jpg"><uri content-type="original_file" xlink:type="simple">https://binary.pensoft.net/fig/846921</uri></graphic></fig></fig-group><fig id="F9764885" position="float" orientation="portrait"><object-id xmlns:xlink="http://www.w3.org/1999/xlink" content-type="arpha" xlink:type="simple">8842D636-B979-57DB-900B-C4AE6D5454B8</object-id><object-id xmlns:xlink="http://www.w3.org/1999/xlink" content-type="doi" xlink:type="simple">10.3897/BDJ.11.e106273.figure5a</object-id><label>Figure 5a.</label><caption><p>male body in lateral view.</p></caption><graphic xmlns:xlink="http://www.w3.org/1999/xlink" xlink:href="bdj-11-e106273-g005_a.jpg" xlink:type="simple" position="float" orientation="portrait" id="oo_846918.jpg"><uri content-type="original_file" xlink:type="simple">https://binary.pensoft.net/fig/846918</uri></graphic></fig><fig id="F9764886" position="float" orientation="portrait"><object-id xmlns:xlink="http://www.w3.org/1999/xlink" content-type="arpha" xlink:type="simple">4786048D-65D6-5633-977E-84ACDAB0EADB</object-id><object-id xmlns:xlink="http://www.w3.org/1999/xlink" content-type="doi" xlink:type="simple">10.3897/BDJ.11.e106273.figure5b</object-id><label>Figure 5b.</label><caption><p>male body in dorsal view.</p></caption><graphic xmlns:xlink="http://www.w3.org/1999/xlink" xlink:href="bdj-11-e106273-g005_b.jpg" xlink:type="simple" position="float" orientation="portrait" id="oo_846919.jpg"><uri content-type="original_file" xlink:type="simple">https://binary.pensoft.net/fig/846919</uri></graphic></fig><fig id="F9764887" position="float" orientation="portrait"><object-id xmlns:xlink="http://www.w3.org/1999/xlink" content-type="arpha" xlink:type="simple">3D695144-3FE2-576E-B443-F0AAF6A4C19F</object-id><object-id xmlns:xlink="http://www.w3.org/1999/xlink" content-type="doi" xlink:type="simple">10.3897/BDJ.11.e106273.figure5c</object-id><label>Figure 5c.</label><caption><p>male head in lateral view.</p></caption><graphic xmlns:xlink="http://www.w3.org/1999/xlink" xlink:href="bdj-11-e106273-g005_c.jpg" xlink:type="simple" position="float" orientation="portrait" id="oo_846920.jpg"><uri content-type="original_file" xlink:type="simple">https://binary.pensoft.net/fig/846920</uri></graphic></fig><fig id="F9764888" position="float" orientation="portrait"><object-id xmlns:xlink="http://www.w3.org/1999/xlink" content-type="arpha" xlink:type="simple">D2978519-67D3-5B0A-9124-D911D92E04A6</object-id><object-id xmlns:xlink="http://www.w3.org/1999/xlink" content-type="doi" xlink:type="simple">10.3897/BDJ.11.e106273.figure5d</object-id><label>Figure 5d.</label><caption><p>male head in anterior view.</p></caption><graphic xmlns:xlink="http://www.w3.org/1999/xlink" xlink:href="bdj-11-e106273-g005_d.jpg" xlink:type="simple" position="float" orientation="portrait" id="oo_846921.jpg"><uri content-type="original_file" xlink:type="simple">https://binary.pensoft.net/fig/846921</uri></graphic></fig><fig-group id="F9764889" position="float" orientation="portrait"><caption><p><italic><tp:taxon-name><tp:taxon-name-part taxon-name-part-type="genus" reg="Macquartia">Macquartia</tp:taxon-name-part><tp:taxon-name-part taxon-name-part-type="species" reg="sichuanensis">sichuanensis</tp:taxon-name-part></tp:taxon-name></italic> sp. n. (Sichuan). All in SYNU. Scale bars = 0.2 mm. <bold>distph</bold> = distiphallus; <bold>epiph</bold> = epiphallus; <bold>hypd</bold> = hypandrium; <bold>pgt</bold> = postgonite; <bold>phapod</bold> = phallapodeme; <bold>pregt</bold> = pregonite.</p></caption><fig id="F9764894" position="float" orientation="portrait"><object-id xmlns:xlink="http://www.w3.org/1999/xlink" content-type="arpha" xlink:type="simple">5168FDBB-35A5-545C-AA35-712F89B4613B</object-id><object-id xmlns:xlink="http://www.w3.org/1999/xlink" content-type="doi" xlink:type="simple">10.3897/BDJ.11.e106273.figure6a</object-id><label>Figure 6a.</label><caption><p>sternite 5 in ventral view.</p></caption><graphic xmlns:xlink="http://www.w3.org/1999/xlink" xlink:href="bdj-11-e106273-g006_a.jpg" xlink:type="simple" position="float" orientation="portrait" id="oo_846922.jpg"><uri content-type="original_file" xlink:type="simple">https://binary.pensoft.net/fig/846922</uri></graphic></fig><fig id="F9764895" position="float" orientation="portrait"><object-id xmlns:xlink="http://www.w3.org/1999/xlink" content-type="arpha" xlink:type="simple">0C998E31-814E-587B-8696-1C840C1B5D6B</object-id><object-id xmlns:xlink="http://www.w3.org/1999/xlink" content-type="doi" xlink:type="simple">10.3897/BDJ.11.e106273.figure6b</object-id><label>Figure 6b.</label><caption><p>male cerci, surstyli and epandium in caudal view.</p></caption><graphic xmlns:xlink="http://www.w3.org/1999/xlink" xlink:href="bdj-11-e106273-g006_b.jpg" xlink:type="simple" position="float" orientation="portrait" id="oo_846925.jpg"><uri content-type="original_file" xlink:type="simple">https://binary.pensoft.net/fig/846925</uri></graphic></fig><fig id="F9764896" position="float" orientation="portrait"><object-id xmlns:xlink="http://www.w3.org/1999/xlink" content-type="arpha" xlink:type="simple">75020CFF-3DFF-52AA-81F4-F242DB689463</object-id><object-id xmlns:xlink="http://www.w3.org/1999/xlink" content-type="doi" xlink:type="simple">10.3897/BDJ.11.e106273.figure6c</object-id><label>Figure 6c.</label><caption><p>male cerci, surstyli and epandium in lateral view.</p></caption><graphic xmlns:xlink="http://www.w3.org/1999/xlink" xlink:href="bdj-11-e106273-g006_c.jpg" xlink:type="simple" position="float" orientation="portrait" id="oo_846926.jpg"><uri content-type="original_file" xlink:type="simple">https://binary.pensoft.net/fig/846926</uri></graphic></fig><fig id="F9764897" position="float" orientation="portrait"><object-id xmlns:xlink="http://www.w3.org/1999/xlink" content-type="arpha" xlink:type="simple">BC18649E-D73C-55F1-86FE-79224EBD1281</object-id><object-id xmlns:xlink="http://www.w3.org/1999/xlink" content-type="doi" xlink:type="simple">10.3897/BDJ.11.e106273.figure6d</object-id><label>Figure 6d.</label><caption><p>male phallus in lateral view.</p></caption><graphic xmlns:xlink="http://www.w3.org/1999/xlink" xlink:href="bdj-11-e106273-g006_d.jpg" xlink:type="simple" position="float" orientation="portrait" id="oo_904469.jpg"><uri content-type="original_file" xlink:type="simple">https://binary.pensoft.net/fig/904469</uri></graphic></fig></fig-group></tp:treatment-sec></tp:taxon-treatment>
