# Supplementary material for: Taxonomic study of the genus Macquartia Robineau-Desvoidy (Diptera, Tachinidae) from China
Source: Biodivers Data J. 2023 Oct 19;11:e106273. doi: 10.3897/BDJ.11.e106273 (PMC10612116; doi:10.3897/BDJ.11.e106273)
Supplement: XML Treatment for Macquartia chalconota [file BDJ.11.e106273-treatment9.xml]

<!DOCTYPE tp:taxon-treatment
  PUBLIC "-//TaxonX//DTD Taxonomic Treatment Publishing DTD v0 20100105//EN" "tax-treatment-NSO.dtd">
<tp:taxon-treatment xmlns:tp="http://www.plazi.org/taxpub"><tp:treatment-meta><mixed-citation publication-type="journal"><person-group><name><surname>Zhang</surname><given-names>Baihui</given-names></name><name><surname>Li</surname><given-names>Henan</given-names></name><name><surname>Li</surname><given-names>Junjian</given-names></name><name><surname>Zhang</surname><given-names>Dong</given-names></name><name><surname>Zhang</surname><given-names>Chuntian</given-names></name></person-group><article-title>Taxonomic study of the genus <italic><tp:taxon-name><tp:taxon-name-part taxon-name-part-type="genus" reg="Macquartia">Macquartia</tp:taxon-name-part></tp:taxon-name></italic> Robineau-Desvoidy (<tp:taxon-name><tp:taxon-name-part taxon-name-part-type="order">Diptera</tp:taxon-name-part></tp:taxon-name>, <tp:taxon-name><tp:taxon-name-part taxon-name-part-type="family">Tachinidae</tp:taxon-name-part></tp:taxon-name>) from China</article-title><source>Biodivers Data J</source><day>19</day><month>10</month><year>2023</year><volume>11</volume><pub-id pub-id-type="doi">10.3897/BDJ.11.e106273</pub-id></mixed-citation></tp:treatment-meta><tp:nomenclature><tp:taxon-name>
            <object-id xmlns:xlink="http://www.w3.org/1999/xlink" content-type="arpha" xlink:type="simple">CF4BE1A3-0E4F-5A6A-8BF0-2C7E06F11FF0</object-id>
            <tp:taxon-name-part taxon-name-part-type="genus">Macquartia</tp:taxon-name-part>
            <tp:taxon-name-part taxon-name-part-type="species">chalconota</tp:taxon-name-part>
          </tp:taxon-name><tp:taxon-authority>(Meigen 1824)</tp:taxon-authority></tp:nomenclature><tp:treatment-sec sec-type="Diagnosis"><title>Diagnosis</title><p>Frons of male 1/3-2/3 as wide as postpedicel, Parafacial bare, at most hairy on upper half. Palpi reddish-yellow, seldom dark at apex. Thoxax with 3 postsutural dorsocentral setae. Lower calyptrae not divergent from scutellum. Mid-tibia with 2-5 anterodorsal setae, hind tibia with 2 pre-apical dorsal setae. Abdomen of female covered with covered greyish pruinosity, with gleaming markings. Mid-dorsal excavation of abdominal syntergite 1+2 not extending to its posterior margin, without median marginal seta, 3rd tergite with 2-4 marginal setae.</p></tp:treatment-sec><tp:treatment-sec sec-type="Distribution"><title>Distribution</title><p>Palaearctic China (Heilongjiang, Inner Mongolia, Ningxia, Qinghai), Europe, Russia, Transcaucasus.</p></tp:treatment-sec><tp:treatment-sec sec-type="Hosts"><title>Hosts</title><p><tp:taxon-name><tp:taxon-name-part taxon-name-part-type="order">Coleoptera</tp:taxon-name-part></tp:taxon-name>, <tp:taxon-name><tp:taxon-name-part taxon-name-part-type="family">Chrysomelidae</tp:taxon-name-part></tp:taxon-name>: <italic><tp:taxon-name><tp:taxon-name-part taxon-name-part-type="genus" reg="Chrysolina">Chrysolina</tp:taxon-name-part><tp:taxon-name-part taxon-name-part-type="species" reg="herbacea">herbacea</tp:taxon-name-part></tp:taxon-name></italic> Duftschmid, <italic><tp:taxon-name><tp:taxon-name-part taxon-name-part-type="genus" reg="Entomoscelis">Entomoscelis</tp:taxon-name-part><tp:taxon-name-part taxon-name-part-type="species" reg="adonidis">adonidis</tp:taxon-name-part></tp:taxon-name></italic> Pallas, <tp:taxon-name><tp:taxon-name-part taxon-name-part-type="family">Chrysomelidae</tp:taxon-name-part></tp:taxon-name> sp. (<xref ref-type="bibr" rid="B10466870">Tschorsnig 2017</xref>: 264).</p></tp:treatment-sec><ref-list><ref id="B10466870"><element-citation xmlns:xlink="http://www.w3.org/1999/xlink" publication-type="website" xlink:type="simple"><person-group person-group-type="author"><name name-style="western"><surname>Tschorsnig</surname><given-names>H. P.</given-names></name></person-group><article-title>Preliminary host catalogue of Palaearctic Tachinidae (Diptera). Version 1. PDF document</article-title><uri xlink:type="simple">http://www.nadsdiptera.org/Tach/WorldTachs/CatPalHosts/Home.html</uri><date-in-citation content-type="access-date">2017-04-28T00:00:00+03:00</date-in-citation></element-citation></ref></ref-list></tp:taxon-treatment>
