# Supplementary material for: Taxonomic study of the genus Macquartia Robineau-Desvoidy (Diptera, Tachinidae) from China
Source: Biodivers Data J. 2023 Oct 19;11:e106273. doi: 10.3897/BDJ.11.e106273 (PMC10612116; doi:10.3897/BDJ.11.e106273)
Supplement: XML Treatment for Macquartia grisea [file BDJ.11.e106273-treatment11.xml]

<!DOCTYPE tp:taxon-treatment
  PUBLIC "-//TaxonX//DTD Taxonomic Treatment Publishing DTD v0 20100105//EN" "tax-treatment-NSO.dtd">
<tp:taxon-treatment xmlns:tp="http://www.plazi.org/taxpub"><tp:treatment-meta><mixed-citation publication-type="journal"><person-group><name><surname>Zhang</surname><given-names>Baihui</given-names></name><name><surname>Li</surname><given-names>Henan</given-names></name><name><surname>Li</surname><given-names>Junjian</given-names></name><name><surname>Zhang</surname><given-names>Dong</given-names></name><name><surname>Zhang</surname><given-names>Chuntian</given-names></name></person-group><article-title>Taxonomic study of the genus <italic><tp:taxon-name><tp:taxon-name-part taxon-name-part-type="genus" reg="Macquartia">Macquartia</tp:taxon-name-part></tp:taxon-name></italic> Robineau-Desvoidy (<tp:taxon-name><tp:taxon-name-part taxon-name-part-type="order">Diptera</tp:taxon-name-part></tp:taxon-name>, <tp:taxon-name><tp:taxon-name-part taxon-name-part-type="family">Tachinidae</tp:taxon-name-part></tp:taxon-name>) from China</article-title><source>Biodivers Data J</source><day>19</day><month>10</month><year>2023</year><volume>11</volume><pub-id pub-id-type="doi">10.3897/BDJ.11.e106273</pub-id></mixed-citation></tp:treatment-meta><tp:nomenclature><tp:taxon-name>
            <object-id xmlns:xlink="http://www.w3.org/1999/xlink" content-type="arpha" xlink:type="simple">C1938822-7CF2-5EA3-BDB7-C1D609911B8A</object-id>
            <tp:taxon-name-part taxon-name-part-type="genus">Macquartia</tp:taxon-name-part>
            <tp:taxon-name-part taxon-name-part-type="species">grisea</tp:taxon-name-part>
          </tp:taxon-name><tp:taxon-authority>(Fallén 1810)</tp:taxon-authority></tp:nomenclature><tp:treatment-sec sec-type="materials"><title>Materials</title><list list-type="alpha-lower" list-content="occurrences"><list-item><p><bold>Type status:</bold> <named-content xmlns:xlink="http://www.w3.org/1999/xlink" content-type="dwc:typeStatus" xlink:type="simple">Other material</named-content>. <bold>Occurrence:</bold> recordedBy: <named-content xmlns:xlink="http://www.w3.org/1999/xlink" content-type="dwc:recordedBy" xlink:type="simple">Zhang Chun-Tian</named-content>; individualCount: <named-content xmlns:xlink="http://www.w3.org/1999/xlink" content-type="dwc:individualCount" xlink:type="simple">1</named-content>; sex: <named-content xmlns:xlink="http://www.w3.org/1999/xlink" content-type="dwc:sex" xlink:type="simple">male</named-content>; lifeStage: <named-content xmlns:xlink="http://www.w3.org/1999/xlink" content-type="dwc:lifeStage" xlink:type="simple">adult</named-content>; occurrenceID: <named-content xmlns:xlink="http://www.w3.org/1999/xlink" content-type="dwc:occurrenceID" xlink:type="simple">5911C7E7-6D43-5990-A05F-5499B1326B21</named-content>; <bold>Taxon:</bold> scientificName: <named-content xmlns:xlink="http://www.w3.org/1999/xlink" content-type="dwc:scientificName" xlink:type="simple"><tp:taxon-name><tp:taxon-name-part taxon-name-part-type="genus" reg="Macquartia">Macquartia</tp:taxon-name-part><tp:taxon-name-part taxon-name-part-type="species" reg="grisea">grisea</tp:taxon-name-part></tp:taxon-name></named-content>; <bold>Location:</bold> country: <named-content xmlns:xlink="http://www.w3.org/1999/xlink" content-type="dwc:country" xlink:type="simple">China</named-content>; stateProvince: <named-content xmlns:xlink="http://www.w3.org/1999/xlink" content-type="dwc:stateProvince" xlink:type="simple">Sichuan</named-content>; locality: <named-content xmlns:xlink="http://www.w3.org/1999/xlink" content-type="dwc:locality" xlink:type="simple">Maoniu Valley, Bamei to Danba</named-content>; verbatimElevation: <named-content xmlns:xlink="http://www.w3.org/1999/xlink" content-type="dwc:verbatimElevation" xlink:type="simple">2888 m</named-content>; verbatimCoordinates: <named-content xmlns:xlink="http://www.w3.org/1999/xlink" content-type="dwc:verbatimCoordinates" xlink:type="simple">30.61°N, 101.69°E</named-content>; decimalLatitude: <named-content xmlns:xlink="http://www.w3.org/1999/xlink" content-type="dwc:decimalLatitude" xlink:type="simple">30.61</named-content>; decimalLongitude: <named-content xmlns:xlink="http://www.w3.org/1999/xlink" content-type="dwc:decimalLongitude" xlink:type="simple">101.69</named-content>; <bold>Identification:</bold> identifiedBy: <named-content xmlns:xlink="http://www.w3.org/1999/xlink" content-type="dwc:identifiedBy" xlink:type="simple">Zhang Chun-Tian</named-content>; dateIdentified: <named-content xmlns:xlink="http://www.w3.org/1999/xlink" content-type="dwc:dateIdentified" xlink:type="simple">2022</named-content>; <bold>Event:</bold> samplingProtocol: <named-content xmlns:xlink="http://www.w3.org/1999/xlink" content-type="dwc:samplingProtocol" xlink:type="simple">sweeping</named-content>; eventDate: <named-content xmlns:xlink="http://www.w3.org/1999/xlink" content-type="dwc:eventDate" xlink:type="simple">11/08/2017</named-content>; <bold>Record Level:</bold> collectionCode: <named-content xmlns:xlink="http://www.w3.org/1999/xlink" content-type="dwc:collectionCode" xlink:type="simple">Insects</named-content></p></list-item></list></tp:treatment-sec><tp:treatment-sec sec-type="Diagnosis"><title>Diagnosis</title><p>Parafacial hairy only on upper half. Palpi reddish-yellow. Three postsutural dorsocentral setae. Three katepisternal setae. Mid-tibia with 1 anterodorsal seta. Lower calyptrae divergent from scutellum. Abdomen with grey or yellowish-grey pruinosity, without black marking, mid-dorsal excavation of syntergite 1+2 not extending to its posterior margin, with 2 median marginal setae, 3<sup>rd</sup> tergite with 2-4 median discal setae and a complete row of marginal setae.</p></tp:treatment-sec><tp:treatment-sec sec-type="Distribution"><title>Distribution</title><p>Palaearctic: China (Sichuan), Iran, Europe (British Isles, Czechia, Hungary, Poland, Romania, Slovakia, Ukraine, Denmark, Sweden, Bosnia &amp; Herzegovina, Bulgaria, Italy, Portugal, Serbia, Spain, Austria, Belgium, France, Germany, Netherlands, Switzerland), Russia (W. Russia), Transcaucasia (Georgia).</p></tp:treatment-sec><tp:treatment-sec sec-type="Hosts"><title>Hosts</title><p><tp:taxon-name><tp:taxon-name-part taxon-name-part-type="order">Coleoptera</tp:taxon-name-part></tp:taxon-name>, <tp:taxon-name><tp:taxon-name-part taxon-name-part-type="family">Chrysomelidae</tp:taxon-name-part></tp:taxon-name>: <italic><tp:taxon-name><tp:taxon-name-part taxon-name-part-type="genus" reg="Chrysolina">Chrysolina</tp:taxon-name-part><tp:taxon-name-part taxon-name-part-type="species" reg="fastuosa">fastuosa</tp:taxon-name-part></tp:taxon-name></italic> Scopoli, <italic><tp:taxon-name><tp:taxon-name-part taxon-name-part-type="genus" reg="Chrysolina">Chrysolina</tp:taxon-name-part><tp:taxon-name-part taxon-name-part-type="species" reg="oricalcia">oricalcia</tp:taxon-name-part></tp:taxon-name></italic> Müller, <italic><tp:taxon-name><tp:taxon-name-part taxon-name-part-type="genus" reg="Chrysolina">Chrysolina</tp:taxon-name-part><tp:taxon-name-part taxon-name-part-type="species" reg="sanguinolenta">sanguinolenta</tp:taxon-name-part></tp:taxon-name></italic> Linnaeus (Tschorsnig, 2017: 265).</p></tp:treatment-sec></tp:taxon-treatment>
