# Supplementary material for: Taxonomic study of the genus Macquartia Robineau-Desvoidy (Diptera, Tachinidae) from China
Source: Biodivers Data J. 2023 Oct 19;11:e106273. doi: 10.3897/BDJ.11.e106273 (PMC10612116; doi:10.3897/BDJ.11.e106273)
Supplement: XML Treatment for Macquartia tessellum [file BDJ.11.e106273-treatment16.xml]

<!DOCTYPE tp:taxon-treatment
  PUBLIC "-//TaxonX//DTD Taxonomic Treatment Publishing DTD v0 20100105//EN" "tax-treatment-NSO.dtd">
<tp:taxon-treatment xmlns:tp="http://www.plazi.org/taxpub"><tp:treatment-meta><mixed-citation publication-type="journal"><person-group><name><surname>Zhang</surname><given-names>Baihui</given-names></name><name><surname>Li</surname><given-names>Henan</given-names></name><name><surname>Li</surname><given-names>Junjian</given-names></name><name><surname>Zhang</surname><given-names>Dong</given-names></name><name><surname>Zhang</surname><given-names>Chuntian</given-names></name></person-group><article-title>Taxonomic study of the genus <italic><tp:taxon-name><tp:taxon-name-part taxon-name-part-type="genus" reg="Macquartia">Macquartia</tp:taxon-name-part></tp:taxon-name></italic> Robineau-Desvoidy (<tp:taxon-name><tp:taxon-name-part taxon-name-part-type="order">Diptera</tp:taxon-name-part></tp:taxon-name>, <tp:taxon-name><tp:taxon-name-part taxon-name-part-type="family">Tachinidae</tp:taxon-name-part></tp:taxon-name>) from China</article-title><source>Biodivers Data J</source><day>19</day><month>10</month><year>2023</year><volume>11</volume><pub-id pub-id-type="doi">10.3897/BDJ.11.e106273</pub-id></mixed-citation></tp:treatment-meta><tp:nomenclature><tp:taxon-name>
            <object-id xmlns:xlink="http://www.w3.org/1999/xlink" content-type="arpha" xlink:type="simple">39EFA79F-1E91-554F-B642-7431837A81AE</object-id>
            <tp:taxon-name-part taxon-name-part-type="genus">Macquartia</tp:taxon-name-part>
            <tp:taxon-name-part taxon-name-part-type="species">tessellum</tp:taxon-name-part>
          </tp:taxon-name><tp:taxon-authority>(Meigen 1824)</tp:taxon-authority></tp:nomenclature><tp:treatment-sec sec-type="Diagnosis"><title>Diagnosis</title><p>Parafacial hairy. Arista almost bare. Palpi reddish-yellow. Four postsutural dorsocentral setae; 3 katepisternal setae. Lower calyptrae not divergent from scutellum. Abdomen black, with grey pruinosity and markings, mid-dorsal excavation of abdominal syntergite 1+2 extending or nearly to its posterior margin, 3<sup>rd</sup> tergite with a large black marking.</p></tp:treatment-sec><tp:treatment-sec sec-type="Distribution"><title>Distribution</title><p>Oriental: India (Northwest). Palaearctic: Central Asia (Kyrgyzstan, Tajikistan, Turkmenistan), China (Beijing, Liaoning, Qinghai, Xinjiang, Xizang), Europe (British Isles, Andorra, Bosnia &amp; Herzegovina, Bulgaria, Corsica, Croatia, Cyprus, Greece, Italy, Malta, Portugal, Serbia, Spain, Turkey, Austria, France, Germany, Netherlands, Switzerland), Middle East (Iran, Israel, Palestine), North Africa (Canary Islands), Transcaucasia (Armenia).</p></tp:treatment-sec><tp:treatment-sec sec-type="Hosts"><title>Hosts</title><p><tp:taxon-name><tp:taxon-name-part taxon-name-part-type="order">Coleoptera</tp:taxon-name-part></tp:taxon-name>, <tp:taxon-name><tp:taxon-name-part taxon-name-part-type="family">Chrysomelidae</tp:taxon-name-part></tp:taxon-name>: <italic><tp:taxon-name><tp:taxon-name-part taxon-name-part-type="genus" reg="Chrysolina">Chrysolina</tp:taxon-name-part><tp:taxon-name-part taxon-name-part-type="species" reg="americana">americana</tp:taxon-name-part></tp:taxon-name></italic> Linnaeus, <italic><tp:taxon-name><tp:taxon-name-part taxon-name-part-type="genus" reg="Chrysolina">C.</tp:taxon-name-part><tp:taxon-name-part taxon-name-part-type="species" reg="didymata">didymata</tp:taxon-name-part></tp:taxon-name></italic> Scriba, <italic><tp:taxon-name><tp:taxon-name-part taxon-name-part-type="genus" reg="Chrysolina">C.</tp:taxon-name-part><tp:taxon-name-part taxon-name-part-type="species" reg="geminata">geminata</tp:taxon-name-part></tp:taxon-name></italic> Paykull, <italic><tp:taxon-name><tp:taxon-name-part taxon-name-part-type="genus" reg="Chrysolina">C.</tp:taxon-name-part><tp:taxon-name-part taxon-name-part-type="species" reg="hyperici">hyperici</tp:taxon-name-part></tp:taxon-name></italic> Forster, <italic><tp:taxon-name><tp:taxon-name-part taxon-name-part-type="genus" reg="Chrysolina">C.</tp:taxon-name-part><tp:taxon-name-part taxon-name-part-type="species" reg="varians">varians</tp:taxon-name-part></tp:taxon-name></italic> Schaller, <italic><tp:taxon-name><tp:taxon-name-part taxon-name-part-type="genus" reg="Colaphus">Colaphus</tp:taxon-name-part><tp:taxon-name-part taxon-name-part-type="species" reg="palaestinus">palaestinus</tp:taxon-name-part></tp:taxon-name></italic> Achard, <italic><tp:taxon-name><tp:taxon-name-part taxon-name-part-type="genus" reg="Colaphus">Colaphus</tp:taxon-name-part><tp:taxon-name-part taxon-name-part-type="species" reg="sophiae">sophiae</tp:taxon-name-part></tp:taxon-name></italic> Schaller, <italic><tp:taxon-name><tp:taxon-name-part taxon-name-part-type="genus" reg="Entomoscelis">Entomoscelis</tp:taxon-name-part><tp:taxon-name-part taxon-name-part-type="species" reg="adonidis">adonidis</tp:taxon-name-part></tp:taxon-name></italic> Pallas, <italic><tp:taxon-name><tp:taxon-name-part taxon-name-part-type="genus" reg="Gonioctena">Gonioctena</tp:taxon-name-part><tp:taxon-name-part taxon-name-part-type="species" reg="olivacea">olivacea</tp:taxon-name-part></tp:taxon-name></italic> Forster, <italic><tp:taxon-name><tp:taxon-name-part taxon-name-part-type="genus" reg="Phytodecta">Phytodecta</tp:taxon-name-part><tp:taxon-name-part taxon-name-part-type="species" reg="olivacea">olivacea</tp:taxon-name-part></tp:taxon-name></italic> (Forster) (<xref ref-type="bibr" rid="B9523979">Chao et al. 1998</xref>: 2044; <xref ref-type="bibr" rid="B10466870">Tschorsnig 2017</xref>: 266).</p></tp:treatment-sec><ref-list><ref id="B9523979"><element-citation xmlns:xlink="http://www.w3.org/1999/xlink" publication-type="chapter" xlink:type="simple"><person-group person-group-type="author"><name name-style="western"><surname>Chao</surname><given-names>C. M.</given-names></name><name name-style="western"><surname>Liang</surname><given-names>E. Y.</given-names></name><name name-style="western"><surname>Shi</surname><given-names>Y. S.</given-names></name><etal/></person-group><year>1998</year><chapter-title>Tachinidae</chapter-title><person-group person-group-type="editor"><name name-style="western"><surname>Xue</surname><given-names>W. Q.</given-names></name><name name-style="western"><surname>Chao</surname><given-names>C. M.</given-names></name></person-group><source>Flies of China</source><volume>2</volume><publisher-name>Liaoning Science and Technology Press</publisher-name><size units="page">2425</size></element-citation></ref><ref id="B10466870"><element-citation xmlns:xlink="http://www.w3.org/1999/xlink" publication-type="website" xlink:type="simple"><person-group person-group-type="author"><name name-style="western"><surname>Tschorsnig</surname><given-names>H. P.</given-names></name></person-group><article-title>Preliminary host catalogue of Palaearctic Tachinidae (Diptera). Version 1. PDF document</article-title><uri xlink:type="simple">http://www.nadsdiptera.org/Tach/WorldTachs/CatPalHosts/Home.html</uri><date-in-citation content-type="access-date">2017-04-28T00:00:00+03:00</date-in-citation></element-citation></ref></ref-list></tp:taxon-treatment>
